# Supplementary material for: Transcriptome Analysis of Rice Near-Isogenic Lines Inoculated with Two Strains of Xanthomonas oryzae pv. oryzae, AH28 and PXO99A
Source: Plants (Basel). 2024 Nov 7;13(22):3129. doi: 10.3390/plants13223129 (PMC11597379; doi:10.3390/plants13223129)
Supplement: Supplementary file 1 [file plants-13-03129-s001.zip]

Archive with 2 entries (2 files):
- Supporting information.pdf
- Table S1.xlsx
