# Supplementary material for: Transcriptome Analysis of Rice Near-Isogenic Lines Inoculated with Two Strains of Xanthomonas oryzae pv. oryzae, AH28 and PXO99A
Source: Plants (Basel). 2024 Nov 7;13(22):3129. doi: 10.3390/plants13223129 (PMC11597379; doi:10.3390/plants13223129)
Supplement: Supplementary file 1 [file plants-13-03129-s001.zip › Table S1.xlsx]

## Sheet: Primer pairs
Table S1. Primer pairs used for qPCR.
	forward primer (5'-3')	reverse primer (5'-3')
LOC_Os03g56250-F/R	GCACGATGAGTGTAGTCCACC	CTCCTGCTTCCCTCACTTTG
RERJ1|OsbHLH006|OsbHLH6-F/R	TCGCCTACTACTGGGAGACG	TCGTAGTTGGAGTCATCCTGC
LOC_Os07g40630-F/R	GCCCCAAGCTCGAGTACATC	GACGTTGAACTGCGTGAACC
LOC_Os08g10310-F/R	GCATCAAGTGCGACTGTTCC	GGTAGGTGAGGTTCTGCAATTC
LOC_Os08g24310-F/R	CCTTGTCGGTGAATGGTCTG	CCCTGGAAATGGTTAGCTGC
LOC_Os12g44090-F/R	GCTTGTAGATAATGATGCCCACG	TCTTTCCGGTCACCAACTCG
OsAS1-F/R	TCGCAGGCGAAGAGGGCTCACGTCCTC	AGCGGGGAGACGATGGCGAGACGCTGC
OsCHI-F/R	GGACAAGGTGACGGAGAACTG	GAGTGGGTGAAGAGGATGGAC
OsDREB1A-F/R	GGACCTGTACTACGCGAGCTT	GGCAAAATTGTACAGTTGATTGA
EF1α	TTTCACTCTTGGTGTGAAGCAGAT	GACTTCCTTCACGATTTCATCGTAA

## Sheet: Differentially expressed genes
Gene	fpkm
	FNI1	FNI2	FNI3	FAH1	FAH2	FAH3	YNI1	YNI2	YNI3	YAH1	YAH2	YAH3
ChrSy.fgenesh.gene.25	3.91807	5.47061	9.32651	6.19276	8.66617	12.2838	0.44041	1.07049	0.916185	0.448943	0.196268	0.35654
ChrSy.fgenesh.gene.26	0.743526	0.759456	0.913451	0.467185	0.978789	0.463609	0.586894	0.187002	0.124291	0.0923531	0	0.210002
ChrSy.fgenesh.gene.28	10.216	18.3196	20.2299	12.3134	20.1049	18.0367	6.42236	5.21004	6.03822	4.61577	5.96916	8.56498
ChrSy.fgenesh.gene.37	22.2951	14.1341	21.04	19.2317	17.2338	21.5282	47.4872	68.0481	48.0792	57.5464	57.1953	35.5115
ChrSy.fgenesh.gene.47	1.36892	1.63834	2.66914	0.966375	1.76734	2.52891	0.967204	3.85825	3.9406	0.637806	3.49573	7.45263
ChrSy.fgenesh.gene.7	0.00717263	0	0.0177672	0.0173874	0.0327449	0.00863269	0.0737638	0.128976	0.0836294	0.0413076	0.116497	0.189151
ChrSy.fgenesh.gene.82	3.7778	10.6244	11.9645	3.44748	7.68138	8.37151	24.3623	15.1878	17.864	16.1313	16.5752	13.9248
ChrSy.fgenesh.gene.86	0.20869	0.460036	0.347887	0.196318	0.526968	0.26232	1.03795	1.29959	1.80048	2.87448	2.5188	1.71038
ChrUn.fgenesh.gene.18	151.617	102.872	78.4779	115.818	68.7302	61.3551	48.0862	54.17	20.0947	22.6211	23.0668	18.8104
ChrUn.fgenesh.gene.19	0.015032	0.0285274	0.0295016	0.0594482	0.0139866	0.0142554	0.278957	0.382062	0.20943	0.113842	0.106034	0.184729
ChrUn.fgenesh.gene.26	0.0277248	0.0781301	0.11961	0.0761612	0.120471	0.0748335	0.68759	0.603664	0.568869	0.635789	0.642033	0.196658
ChrUn.fgenesh.gene.57	5.39644	2.61059	3.31015	4.56158	1.37856	2.54403	0.117972	0.210767	0.21967	0.148376	0.0426699	0.125057
ChrUn.fgenesh.gene.59	4.85948	1.68688	1.46309	4.56327	2.42614	1.39779	0.180073	0.338839	0.668827	0.208087	0.139901	1.06142
ChrUn.fgenesh.gene.60	0.739818	0.243806	0.422085	0.661006	0.282029	0.120906	0.206411	0.267505	0.62942	0.327834	0.200075	0.801366
ChrUn.fgenesh.gene.68	0.489519	0	0	0.39377	0	0	1.32801	1.22396	1.58882	0.828249	0.971691	2.11474
ChrUn.fgenesh.gene.73	69.6648	8.35466	6.539	29.0721	8.29278	5.3168	0	0	0	0	0	0
ChrUn.fgenesh.gene.83	5.37448	5.70781	5.9895	5.87941	6.45687	5.6987	13.0147	12.9175	9.74774	9.56645	11.4993	9.09435
ChrUn.fgenesh.gene.86	0.246148	0.700752	1.14549	0.281878	0.596618	1.13014	0.410318	0.61685	0.201199	0.364975	0.275247	0.132993
ChrUn.fgenesh.gene.88	0	0	0	0.00839253	0.0047583	0.0042594	0.0789496	0.181389	0.125885	0.0713617	0.0528834	0.121781
ChrUn.fgenesh.gene.92	1.95789	2.76139	3.60569	4.3377	3.20402	4.28631	3.14811	3.73868	2.54013	2.33845	1.96106	0.934235
LOC_Os01g01019	0.553026	0.21582	0.230032	0.375874	0.292345	0.203794	0.0332755	0.128103	0.165655	0.114321	0.100071	0.230991
LOC_Os01g01030	1.14741	1.5745	1.69477	1.59336	1.66752	1.75248	0.424715	1.02379	0.879296	0.705724	0.429157	0.818014
LOC_Os01g01060	80.4374	63.0478	65.1964	77.6933	55.2338	59.2957	39.1815	37.3347	24.18	16.2165	16.9329	38.5318
LOC_Os01g01115	0.836315	0.653293	0.727758	0.955282	0.855387	0.896517	0.252047	0.351462	0.306955	0.18023	0.16401	0.18577
LOC_Os01g01120	13.8639	29.0125	30.3744	14.9269	27.1348	24.507	34.4817	17.4965	26.3115	30.3585	19.0901	21.2585
LOC_Os01g01160	4.84266	11.3432	13.9258	6.52126	12.6988	16.473	57.9085	46.2529	66.1451	72.581	76.4517	46.4327
LOC_Os01g01170	0.0903651	0.0302905	0.0101018	0.039807	0.0496326	0.0883859	2.56541	1.93741	1.53806	3.16241	2.1761	1.22919
LOC_Os01g01280	107.704	124.333	97.7508	141.93	129.798	100.795	26.5867	14.3486	37.8422	36.2779	40.3191	44.5717
LOC_Os01g01290	0.516331	0.889821	1.12293	1.00347	0.937934	1.72652	0.488491	0.221158	1.09543	0.868743	0.878367	1.02018
LOC_Os01g01295	15.9228	5.55352	6.89723	13.9256	5.58137	6.28844	13.0356	11.2684	11.5965	12.1676	15.1215	13.5671
LOC_Os01g01302	211.709	239.999	234.655	186.75	252.677	248.561	74.4895	40.6305	177.653	113.456	124.825	194.245
LOC_Os01g01340	4581.06	11499.7	11521.8	7043.5	11212.6	11083.6	776.413	605.816	202.398	113.017	74.8104	168.704
LOC_Os01g01350	4.55775	16.5176	19.3282	7.89783	19.9855	20.245	2.2419	2.53751	0.629068	0.254966	0.579924	0.930935
LOC_Os01g01360	1.30629	0.826353	1.03725	1.24834	0.969915	0.715615	2.36367	2.8012	3.64815	3.6268	3.39942	3.02275
LOC_Os01g01410	2.69817	2.48839	2.26664	2.67553	2.65685	2.89618	9.48477	11.4532	9.81107	7.58357	8.1062	8.14461
LOC_Os01g01430	0.0268785	0	0.115943	0.0488679	0	0.0321562	0.0655734	0.225821	0.131885	0.0768437	0.0659891	0.463858
LOC_Os01g01510	19.2019	18.2633	19.1378	19.0905	20.0204	20.8301	11.1078	12.3357	6.31868	3.4327	5.02773	7.96003
LOC_Os01g01520	0	0.0130215	0.0270684	0.0768763	0.0259408	0.0396263	0.139274	0.362117	0.288127	0.450541	0.22454	0.372339
LOC_Os01g01600	0.28365	0.355968	0.458879	0.321293	0.285093	0.404898	0.344584	0.426439	0.472667	0.633295	0.717417	0.633824
LOC_Os01g01640	79.0018	59.4125	66.1641	66.6857	58.2582	64.425	11.4182	17.6078	9.87515	12.0181	12.592	9.63709
LOC_Os01g01660	0.235815	0.963322	1.27018	0.550681	1.79166	2.77792	0.923624	0.119277	2.26233	0.711703	0.0966226	0.548096
LOC_Os01g01670	16.8312	19.5935	18.2688	20.4952	18.9337	18.8146	5.35884	6.06242	2.37488	1.22058	1.74867	3.60654
LOC_Os01g01700	151.417	142.527	159.459	158.363	142.611	153.435	24.5169	33.1808	26.7047	24.2661	25.1186	21.5729
LOC_Os01g01710	95.4933	93.1181	97.905	109.661	95.9877	98.4008	173.783	145.638	230.856	244.334	232.152	182.855
LOC_Os01g01740	12.0223	9.30222	11.5012	15.673	12.1651	11.9465	1.90653	3.18641	2.48725	1.20174	1.06555	2.01368
LOC_Os01g01760	0.519759	3.56952	4.58177	1.19108	4.76858	5.81314	14.8872	6.98988	5.75655	9.38631	4.96576	5.50352
LOC_Os01g01870	93.4094	38.7326	21.6554	72.6318	30.1353	18.5637	10.6863	11.5616	10.493	16.3369	15.5444	11.2555
LOC_Os01g01890	0.80308	0.962535	0.387363	0.836072	0.92951	0.522224	1.17771	0.417148	0.566178	1.71499	0.883904	0.358984
LOC_Os01g01940	0.864387	0.645987	1.06207	1.06237	0.619752	1.29349	0.107539	0.042658	0.0755979	0.0445965	0	0.0751718
LOC_Os01g02000	0.257037	0.808938	0.759148	0.572782	0.855328	0.663881	1.99625	1.52328	1.31626	2.4308	2.42781	1.29175
LOC_Os01g02010	0	0	0.0167455	0	0.0181782	0.0163702	0.201475	0.127106	0.147313	1.12926	0.368965	0.280423
LOC_Os01g02040	3.21174	3.09418	3.69119	3.92307	3.32771	3.60637	1.03869	1.17245	2.06465	1.10999	0.662798	2.3487
LOC_Os01g02050	0.0781393	0.140995	0.303968	0.120122	0.180347	0.289454	0.73082	0.837782	0.753818	0.606988	0.744996	0.554771
LOC_Os01g02060	0.237829	0.894469	0.474612	0.366594	0.663534	0.42886	0.104448	0.0847394	0.0534699	0.298365	0.0925506	0.0799196
LOC_Os01g02080	4.22919	8.42283	6.75106	5.20968	7.70927	5.80545	5.80868	3.1752	3.72628	9.73476	3.45647	4.41359
LOC_Os01g02090	17.2967	15.5563	15.803	17.321	17.8815	16.3519	31.0264	36.285	26.4611	30.9447	31.1886	27.7067
LOC_Os01g02100	5.79227	3.89359	3.82359	6.18651	4.2611	4.20123	10.9773	13.7697	6.1147	6.44124	5.91129	6.75384
LOC_Os01g02139	3.91115	4.6338	5.33077	5.26014	4.52753	5.40153	3.05272	2.88219	2.34326	6.3674	3.22788	1.39157
LOC_Os01g02150	4.93775	8.85686	10.0829	5.80417	7.29905	9.78379	5.46056	4.32595	3.83592	10.3497	5.38824	4.19527
LOC_Os01g02170	0.724559	0.700699	0.710025	0.649579	0.523765	0.512531	0.130648	0.2342	0.213521	0.0672601	0.163737	0.151235
LOC_Os01g02290	1.69604	0.349111	0.280465	1.9184	0.196455	0.196524	4.58723	5.52612	2.00278	0.634755	6.57713	5.96713
LOC_Os01g02300	1.75638	0.461411	0.287012	2.00168	0.41564	0.185895	1.79808	3.36634	1.20508	0.267859	2.47854	4.22554
LOC_Os01g02310	0.128082	0.211069	0.188105	0.0500271	0.193408	0.146243	0.282017	0.40466	0.257474	0.378836	0.437851	0.185757
LOC_Os01g02350	0.682638	1.08686	0.928179	0.835004	1.44056	0.919261	1.66528	1.68939	1.8868	0.869041	0.961218	1.85331
LOC_Os01g02360	0.109005	0.540804	0.393494	0.215815	0.500984	0.286932	0.334391	0.434836	0.350993	0.106452	0.18085	0.593722
LOC_Os01g02370	0.755447	0.871761	1.63701	1.2727	1.48242	1.28877	1.72501	3.10452	2.58918	2.12035	1.43195	1.52282
LOC_Os01g02390	14.1368	12.3537	20.7309	21.0219	14.5146	16.0173	54.8701	92.8868	56.793	50.9787	44.2396	48.1495
LOC_Os01g02400	15.1203	21.8796	27.3995	28.397	20.9982	22.347	76.9192	75.0521	96.774	65.1058	61.8928	90.4891
LOC_Os01g02410	0.196504	0.173575	0.408941	0.207246	0.166364	0.279878	1.18858	1.90709	1.73223	0.74573	0.85855	1.52307
LOC_Os01g02440	0.296583	0.389621	0.336	0.300752	0.409323	0.408383	0.525626	0.947901	1.11908	0.779906	0.705108	1.38679
LOC_Os01g02470	0.568225	1.4651	1.99092	2.06918	1.59539	1.46393	4.55185	6.70582	5.6501	3.91618	6.25795	5.8096
LOC_Os01g02500	3.03834	3.17434	4.22052	3.66665	2.68066	3.62196	4.27328	6.5403	11.6606	6.17737	6.93524	12.5742
LOC_Os01g02550	0.0393483	0.0527444	0.128568	0.0422207	0.0411142	0.0312298	0.147763	0.345079	0.307244	0.258722	0.218038	0.254616
LOC_Os01g02560	11.826	17.0788	37.9538	18.6253	18.8379	29.7945	39.061	56.9106	50.5146	34.4026	40.7938	47.216
LOC_Os01g02570	3.80407	7.75033	9.37728	7.13485	8.62315	6.49597	75.2885	110.301	90.0545	61.3427	75.3824	63.6563
LOC_Os01g02600	0.922844	1.20018	1.72823	1.18919	1.01553	1.60449	9.16225	11.0718	11.7255	6.98073	6.89646	10.8122
LOC_Os01g02680	0.0739668	0.100869	0.10361	0.0706949	0.13394	0.151043	0.701337	1.01763	1.20288	0.456616	0.889408	0.773627
LOC_Os01g02690	1.38447	1.63194	2.1828	1.03935	1.12167	1.71681	2.40913	2.64173	3.41605	1.32778	2.09522	5.26788
LOC_Os01g02700	6.89147	6.89054	8.1773	8.69156	8.00136	7.33284	21.5895	24.3996	18.6165	13.291	13.115	15.957
LOC_Os01g02730	2.27848	2.5516	2.33814	2.57915	2.65146	2.32296	3.81274	6.19316	4.0755	2.37706	3.11933	6.36822
LOC_Os01g02770	0.212363	0.271679	0.509449	0.208002	0.281037	0.3921	0.0536356	0.098117	0.0750555	0.0548961	0.0660264	0.130964
LOC_Os01g02810	0.0455301	0	0.0367339	0.0241041	0.0337168	0.0356992	0.279669	0.364723	0.186257	0.141926	0.23915	0.407762
LOC_Os01g02840	0.537486	0.878421	1.44717	0.690216	1.09627	1.17715	0.212466	0.358196	0.302982	0.153428	0.157349	0.252956
LOC_Os01g02860	0.99577	1.61191	1.77594	1.43341	2.07152	2.2649	0.857728	1.24687	0.692539	0.33651	0.41013	0.429855
LOC_Os01g02870	3.29943	6.02958	3.15537	3.12987	4.57446	3.20742	19.4755	12.168	8.63034	20.8856	12.83	4.22897
LOC_Os01g02900	7.29124	5.60292	2.30402	6.27876	2.42693	2.23134	1.45503	3.65275	1.84641	2.03536	2.36994	5.92722
LOC_Os01g02910	0.215772	0.310012	0.172009	0.275255	0.3295	0.135829	0.0846616	0.0743557	0.0600385	0.341702	0.0691376	0.0425688
LOC_Os01g02920	7.24904	2.37834	2.84892	6.73459	3.02472	2.55917	13.3932	11.38	10.8855	9.22666	12.4404	7.02338
LOC_Os01g02940	0.644664	1.11351	0.373783	0.551814	1.41408	0.295924	0.327339	0.25284	0.262068	1.81458	0.699097	0.396257
LOC_Os01g02960	7.72404	7.99216	8.63544	6.40413	8.95659	6.90899	4.10919	4.26395	2.1246	2.08164	2.13868	3.21649
LOC_Os01g03040	24.9652	51.704	60.6606	30.5818	56.9129	67.0239	97.4058	78.4232	117.298	110.303	97.452	92.2104
LOC_Os01g03050	30.1474	7.60247	7.97618	18.0299	6.61702	7.97368	8.2712	8.54007	6.63587	5.54157	7.1971	8.99774
LOC_Os01g03080	0.18274	0	0	0.30438	0.022468	0.0457768	0.0774451	0.432361	0.0560713	0.147604	0.276816	0.546501
LOC_Os01g03100	0.703874	1.82534	2.75543	1.36003	1.99108	2.65492	0.542203	0.346599	0.347988	0.191815	0.197599	0.573776
LOC_Os01g03110	43.6814	21.167	27.0256	26.7545	22.1239	24.8823	8.39338	8.57653	8.75996	3.99433	4.02004	9.95761
LOC_Os01g03130	0.885259	0.0629105	0.697019	0.630904	0.115761	0.287932	1.88333	3.32629	1.19114	0.375123	1.06605	2.04798
LOC_Os01g03180	3.70777	7.0332	4.07867	9.30726	7.98201	5.0085	0.831904	1.06864	1.12327	1.21175	0.916009	0.451241
LOC_Os01g03290	5.96982	8.98961	8.45891	5.37572	6.84438	8.35765	2.57677	7.61869	1.677	7.92272	2.53911	0.618624
LOC_Os01g03300	1.61274	1.02976	0.813857	1.14941	0.729857	0.752005	0.794195	1.41962	0.547975	1.34053	0.657355	0.191183
LOC_Os01g03310	601.503	690.534	318.675	501.664	516.836	297.372	117.197	236.951	113.646	231.431	117.65	48.7788
LOC_Os01g03320	292.872	568.778	230.019	145.834	478.567	210.954	48.4618	126.023	38.79	112.164	47.0423	13.2394
LOC_Os01g03330	17.1691	3.51108	1.2422	6.30026	2.96803	1.13391	8.74652	24.2307	4.98153	6.14671	8.18688	6.50718
LOC_Os01g03340	52.0165	79.6109	28.5575	28.3379	52.9844	30.9972	79.9723	200.514	45.221	81.6757	78.9303	43.2299
LOC_Os01g03360	2.69381	0.0831577	0.0202038	1.1794	0.390135	0	0.0148101	1.33571	0.0161162	0.451654	0.225329	0.0487735
LOC_Os01g03390	1.13007	3.03199	6.18539	0.561104	4.56872	4.47345	13.8063	55.5475	22.2148	14.1791	33.7618	28.9658
LOC_Os01g03480	5.50773	7.17014	7.03772	8.58084	9.27103	7.97394	2.63392	3.27477	2.62444	1.54009	2.94946	2.93347
LOC_Os01g03510	16.1358	5.36243	6.49303	12.1606	5.79269	6.43614	10.9119	14.1852	11.9132	10.2666	13.3483	11.5746
LOC_Os01g03549	3.0974	13.0502	16.7109	5.48217	12.0841	14.0127	18.6106	12.5757	18.3101	18.3285	16.3849	15.3348
LOC_Os01g03570	4.45788	5.33942	6.30922	6.9928	6.19646	6.02603	3.07234	2.22022	2.70989	1.21286	1.33241	2.77088
LOC_Os01g03660	23.6235	23.2033	24.9088	23.7658	23.7557	26.8829	6.02111	4.71945	10.4885	7.30354	8.39014	13.9875
LOC_Os01g03680	13.4511	0.345605	0.047629	14.4242	0.726602	0.0462837	0.146188	0	0	0.0366687	0	0.0726477
LOC_Os01g03690	7.76361	4.58872	5.14638	15.4766	4.86752	4.74886	4.5517	8.361	4.48538	1.47831	2.9262	10.0855
LOC_Os01g03710	8.28118	3.56546	2.00524	6.80294	2.83225	1.96288	6.32207	7.48789	7.11524	7.24034	6.99647	8.15466
LOC_Os01g03720	0.225748	0.0458158	0.148669	0.132431	0.24915	0.130057	0.382881	0.838926	0.682328	0.380482	0.578255	0.770209
LOC_Os01g03730	24.3719	12.4219	21.1831	8.97557	16.876	20.5657	4.29684	10.3596	10.1492	4.19807	9.55286	15.213
LOC_Os01g03740	12.7566	0.341825	0.579977	3.40119	0.306455	0.39045	1.85725	0.547884	0.218439	0.293344	0.313485	0.20653
LOC_Os01g03750	14.1353	3.88238	5.67085	7.21584	4.08963	5.46575	5.33322	10.4243	2.01093	3.0844	4.44063	2.43367
LOC_Os01g03760	94.2969	31.3322	35.3241	51.6449	29.5037	35.2604	18.605	26.2871	14.5627	13.5632	18.3179	16.1752
LOC_Os01g03820	9.20609	13.0131	17.0584	8.57437	17.423	20.3845	29.265	23.9067	30.2014	19.7807	24.7125	26.228
LOC_Os01g03830	0.00830887	0	0	0.282714	0	0	0	0.0101695	0.00702378	0.00711503	0.00362476	0.0037305
LOC_Os01g03914	13.4367	5.6723	8.99438	9.99073	5.97514	7.70242	12.588	25.1214	14.2575	10.4182	13.4437	15.2923
LOC_Os01g03940	20.0225	3.36509	6.37642	10.113	0.703343	3.14294	1.24035	1.34058	3.08428	3.20704	2.00635	3.18366
LOC_Os01g03950	3.3952	4.464	2.67555	1.03772	3.32937	2.78652	0.872782	0.227359	0.440282	0.850509	0.596276	0.569378
LOC_Os01g03980	124.836	8.5751	3.66425	107.424	5.49357	3.65514	18.2694	14.7599	6.06431	1.84642	1.46459	11.2352
LOC_Os01g04030	18.3345	13.7163	13.2466	17.1134	11.811	12.6098	5.31362	6.43995	3.67385	3.21759	4.38405	3.4291
LOC_Os01g04040	9.38819	7.59111	7.16751	8.34361	6.89814	8.33113	0.736724	1.23843	0.979025	0.951132	1.79951	1.35031
LOC_Os01g04050	700.312	127.995	32.0867	396.718	171.072	21.5043	43.8159	146.7	26.2557	57.4992	62.2135	68.599
LOC_Os01g04100	24.4838	4.56562	3.46001	13.8257	3.20497	3.78284	4.11749	5.71697	2.36719	2.28087	3.05925	3.56949
LOC_Os01g04120	13.7004	14.0668	14.2512	14.6934	14.6348	15.2897	3.07417	2.92448	11.0681	4.37034	6.61253	16.5038
LOC_Os01g04250	1.03647	0.908484	1.04927	0.877728	1.25835	1.05961	0.0174394	0.0664038	0.156058	0.0488212	0.108137	0.142283
LOC_Os01g04260	12.9478	56.5678	58.3036	24.1423	59.3148	56.9443	8.9531	7.08053	12.3557	8.55699	7.02224	12.8492
LOC_Os01g04280	4.52213	2.93327	8.73874	4.54253	1.71786	4.86793	6.78955	7.62815	2.63133	1.08674	2.49487	6.29712
LOC_Os01g04300	0	0	0.0471242	0	0	0.0458342	0.01799	0.0894291	0.112707	0.10937	0.319737	0.055546
LOC_Os01g04324	2.36722	1.91197	1.62919	2.07912	1.57167	1.99553	0.450819	0.350245	0.420714	0.22525	0.421891	0.484328
LOC_Os01g04330	85.3886	7.18549	11.8376	93.4525	3.52234	8.21642	60.5931	84.7957	39.7991	35.9387	62.4391	51.7323
LOC_Os01g04340	0.713365	0.0510177	0.12644	0.253442	0.367142	0.0984798	0.222324	0.115266	0.240315	0.137394	0.331379	0.258451
LOC_Os01g04350	118.079	54.3638	50.5041	65.3261	47.2465	32.1589	20.8647	20.4912	21.8825	23.7015	19.8061	15.8104
LOC_Os01g04360	0.0520579	0.832073	1.22611	0.0883362	0.919355	1.19283	0.423264	0.455912	0.0711373	0.624024	0.214801	0.0718907
LOC_Os01g04390	1.98654	3.54077	2.67052	1.61583	3.3631	3.30429	0.216778	0.629553	1.42393	0.563816	1.19184	1.48882
LOC_Os01g04430	0.0617936	0	0	0	0	0	0.384407	0.159829	0.278789	0.144646	0.130399	0.277282
LOC_Os01g04440	0.147567	0.102343	0	0.0708519	0.0260261	0.0282996	0.217006	0.822772	0.681973	0.157864	0.221877	0.793402
LOC_Os01g04450	2.12594	3.08599	3.64663	3.7511	3.70213	3.61573	6.85387	8.51257	5.88079	3.33551	4.43047	5.60594
LOC_Os01g04460	0.849689	1.45552	1.34804	1.29671	1.3828	1.71321	0.356168	0.786773	0.406766	0.367288	0.36961	0.669801
LOC_Os01g04480	0.267478	0.123358	0.309821	0.238195	0.128851	0.120306	0.607871	0.483322	0.667327	0.538883	0.395261	0.838628
LOC_Os01g04490	1.01684	1.14449	1.22423	1.30375	1.13697	1.4696	1.47561	2.44796	2.5868	2.00679	3.11265	2.43463
LOC_Os01g04530	0.0321003	0.030743	0	0.065216	0	0.0306099	0.438205	0.647869	0.521703	0.0728522	0.149774	0.853502
LOC_Os01g04540	0.0504255	0	0.0427132	0.0835221	0.00890932	0	0.196891	0.335646	0.416702	0.0903901	0.0862435	0.411677
LOC_Os01g04560	0.0400328	0	0	0.0427508	0.0191733	0.24566	2.14655	5.03809	1.46099	0.482039	0.818339	2.81957
LOC_Os01g04570	2.69801	2.12317	1.29859	2.4917	2.02059	1.4664	2.06889	3.31153	3.22793	0.989116	1.86434	4.29953
LOC_Os01g04580	8.23473	0.645576	0.52533	2.54699	0.797855	0.410596	0.0169116	0.204699	0.302137	0.0241856	0.313812	0.417054
LOC_Os01g04590	9.08351	2.7451	3.45917	2.09084	2.01841	3.59675	20.2813	22.2602	9.27795	13.7737	14.5491	7.56243
LOC_Os01g04600	2.26191	2.67068	2.22981	3.55347	2.81156	2.81355	1.13245	1.65829	0.984547	0.721444	0.779788	1.07028
LOC_Os01g04620	0.695794	0.482717	0.376521	0.62651	0.711564	0.488571	1.12019	1.88092	1.41729	0.874394	0.980222	1.89775
LOC_Os01g04630	146.975	135.213	142.434	104.332	125.223	144.415	30.8304	53.3828	18.7714	15.9564	10.7292	14.039
LOC_Os01g04640	0.490147	0.398009	0.293134	0.788165	0.621992	0.337	4.41862	3.20728	1.62523	2.16182	1.69655	1.46547
LOC_Os01g04670	6.44889	6.51255	7.00217	8.43354	6.43032	6.291	0.561166	0.786997	0.86884	0.503741	0.628399	0.43529
LOC_Os01g04710	0.0617815	0.107224	0.0475674	0.0240514	0.0713611	0.0693631	0.142629	0.13329	0.11361	0.524167	0.0661482	0.0943763
LOC_Os01g04750	3.5077	0.420307	0.311159	1.71319	0.562406	0.962512	1.21476	2.67978	1.0407	0.262438	0.612106	3.41889
LOC_Os01g04800	22.9341	9.24544	0.99077	29.7285	4.41274	1.15029	27.2375	28.8622	15.251	5.08693	9.47068	25.4225
LOC_Os01g04860	31.7867	40.1155	41.989	37.3626	46.3939	50.0029	5.97402	5.48335	13.8101	8.84542	10.4174	13.8003
LOC_Os01g04880	0.504174	1.04142	1.06497	1.01104	1.19346	1.41434	2.22268	3.01643	1.6494	1.87361	1.82236	1.99012
LOC_Os01g04920	1.87753	4.37845	5.6844	3.82106	5.65148	6.93263	30.0445	17.9935	34.3647	34.7241	45.0543	23.7672
LOC_Os01g04950	71.1434	19.0662	20.5987	34.3311	21.2721	22.2694	12.2282	14.2081	7.23535	5.65073	6.69166	8.16833
LOC_Os01g05010	16.6743	37.1647	33.6724	19.1753	33.9716	31.957	3.12531	3.96038	2.66853	0.851039	1.56802	2.78926
LOC_Os01g05060	294.334	298.294	333.066	269.265	300.045	318.82	26.2626	28.7986	35.9799	17.0631	23.398	68.8118
LOC_Os01g05064	26.8813	23.8331	21.278	16.0101	20.9882	19.2309	9.09697	13.658	5.85086	4.94465	6.0163	6.2118
LOC_Os01g05070	50.5449	14.3351	18.4461	22.5996	16.5355	16.4744	17.8337	15.6139	11.5557	10.3264	10.9587	10.4221
LOC_Os01g05080	63.7337	86.8605	97.02	69.2079	76.1076	92.3543	16.4646	11.7574	28.1084	25.8968	15.4984	34.0335
LOC_Os01g05090	3.50555	5.75336	5.93353	4.5518	6.51502	5.83805	0.748753	0.619623	0.245164	0.444962	0.544301	0.245323
LOC_Os01g05105	0.19744	0.266156	0.235347	0.212405	0.328671	0.290798	1.26336	1.40393	1.32103	1.21809	1.21648	1.08535
LOC_Os01g05140	10.7743	14.3034	13.7239	13.9296	15.1678	14.8534	2.65789	3.12587	1.84876	1.75445	1.73509	2.58718
LOC_Os01g05180	11.969	7.01783	8.05739	9.38994	7.47046	6.69085	0.0797281	0.128313	0.366013	0.246003	0.121837	0.22766
LOC_Os01g05210	1.58771	3.86842	8.44124	3.5464	4.00196	5.17145	0	0	0	0	0	0
LOC_Os01g05220	11.8781	9.42752	9.27634	10.5948	8.81846	6.37786	0	0	0	0	0	0
LOC_Os01g05250	3.10075	1.10045	1.15043	1.54553	0.846273	0.622865	0	0	0	0	0	0
LOC_Os01g05430	0.149122	0.0543053	0.200454	0.223601	0.151261	0.23085	1.86338	1.92268	1.4192	2.66858	2.00734	1.01755
LOC_Os01g05450	0.757664	2.30901	2.16681	0.791165	2.3118	2.74827	0.0401486	0.0369525	0	0.0358746	0	0
LOC_Os01g05460	2.2943	3.34056	4.24741	3.06744	4.30586	4.25018	0.896698	1.22233	0.313105	0.486997	1.14636	0.462654
LOC_Os01g05470	7.61639	11.0983	12.0634	8.89752	11.5632	11.1531	3.72856	6.18461	3.0528	2.60426	2.52071	3.6757
LOC_Os01g05480	0.0833696	0.104389	0.0775857	0.0837152	0.212334	0.0942802	0.28711	0.133887	0.12205	0.135821	0.141264	0.161695
LOC_Os01g05510	0.0152173	0	0	1.64972	0	0	10.1755	13.3607	10.3701	10.9576	12.2404	9.83865
LOC_Os01g05530	0	0	0	0.775905	0	0	5.44762	5.63977	5.59044	4.27922	5.0886	4.43943
LOC_Os01g05540	0	0	0	0.417002	0	0	1.51504	1.88907	1.05813	1.04065	1.88125	1.58194
LOC_Os01g05560	0	0	0	2.16645	0	0	11.407	14.6474	10.813	8.76619	11.6301	12.2651
LOC_Os01g05580	5.64215	6.45895	6.85223	8.76283	6.86028	9.59257	0	0	0	0	0	0
LOC_Os01g05585	0.112424	0.127312	0.486549	0.244954	0	0	1.24845	5.25424	2.58749	5.82871	5.09684	1.58408
LOC_Os01g05600	0.883965	0.664292	0.373137	0.679387	0.845797	0.641074	0	0	0	0	0.0253243	0.017982
LOC_Os01g05610	16.2384	15.9083	12.8967	20.3501	17.9743	12.1881	0.0765785	0.256939	0.229927	0.168966	0.157652	0.0970544
LOC_Os01g05620	0.871119	2.70178	3.36207	0.799393	3.14472	4.10522	0.155339	0.133856	0.137631	0.0740763	0.244655	0.193496
LOC_Os01g05640	1.36771	1.60898	1.48409	1.59722	1.81431	1.41647	0.263675	0.213397	0.655998	0.176599	0.233122	0.443911
LOC_Os01g05650	195.311	455.63	743.114	326.85	520.894	681.094	303.484	408.309	463.427	501.364	450.076	309.752
LOC_Os01g05660	14.1577	7.18131	6.06383	11.6978	6.41961	6.24552	19.0682	20.2783	30.1702	17.2046	30.4265	46.887
LOC_Os01g05670	24.2966	37.7629	35.3989	40.3895	34.6131	30.8563	112.002	101.022	82.619	98.3732	110.857	77.0355
LOC_Os01g05710	2.70673	2.19424	2.83058	2.56497	2.55182	2.60688	0.69695	0.51029	0.310528	0.372783	0.312006	0.277563
LOC_Os01g05730	1.67477	2.28482	3.20419	2.21157	2.77588	1.88887	0.281071	0.310163	0.14005	0.0301822	0.241294	0.091571
LOC_Os01g05810	2.08389	12.2508	16.3038	2.61108	14.5933	20.757	2.13919	2.8333	1.50715	1.81719	1.47865	0.879836
LOC_Os01g05820	0.160957	0.150481	1.05947	0.0541181	0.287658	1.20834	0.796554	1.01024	0.509053	1.06928	0.617819	0.17203
LOC_Os01g05830	10.089	7.66116	10.8069	8.85062	7.45973	11.9976	13.8511	27.4461	16.5457	21.928	17.0003	15.1573
LOC_Os01g05840	0.750241	0.963371	1.40066	0.825683	1.22806	1.63008	16.4964	16.2279	28.2131	32.158	24.3195	23.3637
LOC_Os01g05860	2.66402	2.25821	2.05835	2.80626	2.76773	2.73093	0.217408	0.199801	0.213874	0.131498	0.167378	0.202572
LOC_Os01g05870	0.871367	0.436684	0.331645	1.31683	0.313155	0.348193	0.0774482	0.167939	0.312687	0.0527903	0.0817663	0.425072
LOC_Os01g05900	9.32424	10.8827	11.962	15.4261	15.2703	9.82248	28.2103	28.528	21.6723	20.8823	23.6837	18.3937
LOC_Os01g05940	0.0542263	0.0514946	0.0501857	0.152705	0.0772359	0.0216555	0.979321	0.714433	1.28759	0.682761	0.818193	0.877449
LOC_Os01g05960	0	0.0549614	0.0206267	0.164835	0.0131973	0.0334486	1.89181	2.02054	4.29756	2.00425	2.92172	3.04951
LOC_Os01g05980	1.04098	0.708371	0.890205	1.15015	0.729858	0.79928	1.72147	2.1035	2.53859	1.27913	1.97244	1.7939
LOC_Os01g06000	3.50931	3.56707	3.80335	3.4495	3.82883	4.41297	0.851019	1.03032	0.904197	0.697008	0.71028	0.718889
LOC_Os01g06010	51.7907	103.456	108.675	73.4259	123.962	84.0504	42.6626	46.2152	29.4958	35.0442	36.9396	32.1204
LOC_Os01g06150	1.03172	3.62446	8.68215	1.51225	4.2401	8.1814	2.24238	2.17827	3.00577	3.28998	2.5829	1.14755
LOC_Os01g06210	0.0463974	0.150077	0.550132	0.0996725	0.370372	0.412695	0.180022	0.152346	0.297641	0	0.099344	0.289728
LOC_Os01g06220	0.0159091	0.134682	0.291351	0.0505346	0.31339	0.183325	0.0126176	0.0126104	0.0132881	0.013306	0.0137152	0.0799465
LOC_Os01g06240	0.298488	0.139608	0.0188673	0.259561	0.088558	0.0275467	0.411294	0.188164	0.442158	0.262791	0.311696	0.51649
LOC_Os01g06280	1.65018	1.47496	1.25332	2.78748	1.9621	1.6043	5.53554	7.03767	6.86079	3.99981	6.29618	8.48428
LOC_Os01g06310	0.214096	0.0940132	0.408661	0.813658	0.12039	0.182863	0.0994617	0.189934	0.54772	1.48592	0.535333	0.419417
LOC_Os01g06320	0.0158516	0	0	0.247216	0	0	0	0	0	0	0	0
LOC_Os01g06454	17.0656	11.4314	11.1772	13.4869	10.4309	14.7995	3.84022	3.40944	2.04859	1.7883	3.29184	4.00278
LOC_Os01g06460	88.2334	31.7589	40.4986	70.3236	29.6123	38.8917	28.1274	33.7155	18.3756	13.9231	18.9648	22.5901
LOC_Os01g06490	3.45645	7.12369	7.88996	3.91934	5.93384	7.58512	10.0352	13.618	17.9403	16.1276	17.1223	16.2354
LOC_Os01g06500	15.4626	12.616	20.6845	14.1195	14.8576	17.6272	7.3708	5.04751	7.02054	16.0334	13.0286	7.44274
LOC_Os01g06550	9.57584	21.2083	24.0795	8.46962	24.0875	24.9685	5.88921	8.7575	4.55022	3.28772	4.22891	3.93916
LOC_Os01g06560	0	0	0.0269824	0.0258998	0	0	0.0973637	0.602682	0.0217102	0.104731	0.134407	0.0312891
LOC_Os01g06580	1.04901	0.0793972	0.279808	3.00802	0.112022	0.0581697	0.395799	0.902261	0.205927	0.508265	0.145507	0.279155
LOC_Os01g06590	76.6502	18.2642	15.5725	75.5985	18.4999	15.4858	56.2602	59.6637	37.5585	36.8498	49.7765	51.4936
LOC_Os01g06640	1.28587	0.577145	3.72086	0.746994	1.31001	1.94959	2.74831	3.96925	3.24377	2.31651	2.90059	3.52144
LOC_Os01g06680	0.439135	0.472675	0.516131	0.545163	0.456518	0.582008	0	0	0	0	0	0
LOC_Os01g06730	0.466986	0.608753	0.555698	0.43045	0.601687	0.70985	0.0622318	0.0213217	0.0772083	0.0107513	0.0165999	0.0267046
LOC_Os01g06760	0.0197236	0.266537	0.466629	0.0946619	0.178092	0.361667	0.0355331	0	0.0842566	0.0246773	0	0.0825982
LOC_Os01g06836	0.606881	0.854029	0.498238	0.621009	0.481013	0.440609	0.0128691	0.0222356	0.0597148	0.0471016	0.0762218	0.0697951
LOC_Os01g06890	0.364783	0.215829	0.226735	0.304007	0.262342	0.180509	0.154133	0.330935	0.95732	0.417283	1.27214	1.63934
LOC_Os01g07090	29.8985	43.9293	40.8117	30.2626	47.3049	43.084	55.1853	30.8751	96.4965	78.9096	67.9211	90.2037
LOC_Os01g07110	0.0974462	0.0104502	0.010426	0.0209961	0.00988592	0.0252126	0.246536	0.163219	0.311998	0.193014	0.236007	0.477218
LOC_Os01g07120	19.0824	4.28785	4.18581	13.2908	4.29463	4.20232	1.68498	3.9911	2.03885	1.39692	1.86167	3.75604
LOC_Os01g07240	0.0326223	0.110581	0	0.0700076	0.0192733	0.086678	0.449625	0.545527	0.169994	0.948908	0.245792	0.135809
LOC_Os01g07270	2.82117	1.87748	2.6421	2.75429	2.7336	2.57305	4.00584	5.23488	6.08301	6.18858	4.44255	3.39737
LOC_Os01g07310	23.1777	18.0751	22.8554	20.4024	19.0946	23.1875	62.8893	57.697	46.7485	48.013	46.2467	44.3838
LOC_Os01g07320	1.91626	1.97066	1.19111	1.32438	1.11951	2.09053	0.389368	0.465678	0.396692	0.236848	0.21361	0.14663
LOC_Os01g07350	1.28628	1.15481	1.00985	1.3283	1.3502	1.07216	2.85289	3.20277	2.5814	2.47443	3.18931	3.07515
LOC_Os01g07360	5.04169	1.54045	1.48927	2.60818	1.41088	1.29567	2.38808	1.91172	2.13287	1.42727	1.75971	3.01606
LOC_Os01g07370	70.9934	19.7872	15.8914	78.2399	16.0298	15.5244	76.3977	69.5656	69.6084	57.4429	68.9595	98.632
LOC_Os01g07376	18.4014	23.2891	27.3999	20.3545	20.1203	28.9092	45.1961	52.5725	54.9507	51.7314	54.3103	50.1176
LOC_Os01g07390	29.7932	44.6901	50.1201	27.3124	45.5264	47.2375	3.95135	5.73037	6.31854	1.70288	2.81716	6.73786
LOC_Os01g07420	0.206597	0.557125	1.39813	0.231948	0.666261	0.650474	0.171442	0.0365633	0.1587	0.169638	0.188921	0.123391
LOC_Os01g07530	7.48804	4.08542	3.3672	4.43879	3.07941	3.26848	12.2788	24.8381	18.6869	15.3732	19.6262	17.8139
LOC_Os01g07550	0.201342	0.113478	0.0581354	0.117074	0	1.5185	3.64173	3.59148	4.6091	3.46171	4.14302	4.37467
LOC_Os01g07590	203.169	197.617	198.202	202.922	200.966	183.442	40.8131	39.1667	38.7308	36.1433	38.0305	43.4275
LOC_Os01g07620	0.113023	0.16582	0.164459	0.200223	0.168379	0.114124	1.58562	0.427814	1.82649	2.2432	2.15155	1.20153
LOC_Os01g07640	0.37956	0.145519	0.234518	0.507324	0.243883	0.285617	0.192824	0.155885	0.13959	0.169676	0.534608	0.0685114
LOC_Os01g07700	7.26881	5.32786	5.71491	9.08115	4.99679	4.61761	37.4262	29.9532	50.4573	51.0015	52.952	39.7891
LOC_Os01g07730	24.5039	24.612	25.5736	25.2208	21.1713	28.3538	29.064	12.6028	35.748	25.2762	26.3265	29.1106
LOC_Os01g07770	1.46697	1.75203	2.55841	2.63916	1.57782	2.51153	22.9223	31.1593	11.6826	22.9228	20.123	8.37057
LOC_Os01g07780	2.92826	5.60651	6.13994	4.58971	4.6328	5.32711	9.2783	11.2215	7.81479	11.6035	9.70735	6.50567
LOC_Os01g07800	3.70006	7.84668	10.6062	3.87803	9.15923	10.7381	5.51789	3.54094	10.6979	9.7573	10.5015	6.65882
LOC_Os01g07870	10.3469	6.86192	3.51949	9.93176	6.08814	3.29441	11.3552	15.8319	14.4986	7.44259	11.1831	28.1123
LOC_Os01g07880	2.4291	3.26199	1.94267	2.75082	3.15408	2.80629	0.874205	1.9681	1.96086	3.25745	2.40384	0.725798
LOC_Os01g07890	0.762928	1.90495	1.68396	0.894141	2.11301	2.17346	5.63831	13.6857	5.49845	7.27715	7.76784	2.4492
LOC_Os01g07920	3.64724	3.56693	4.21493	3.42244	4.32148	5.27334	1.58187	2.53833	1.83973	2.42399	2.2047	1.36304
LOC_Os01g07970	364.668	137.575	65.9565	232.046	129.998	54.8757	10.6596	12.6653	14.2643	5.76904	9.08234	8.35817
LOC_Os01g07980	32.4564	33.1992	28.0622	27.9252	34.0018	33.7924	4.30184	4.92351	2.07328	0.820261	1.3101	2.51982
LOC_Os01g08000	1.89662	1.33441	1.37442	1.27691	1.56588	1.85737	0.485584	0.992147	0.2123	0.180063	0.259962	0.249161
LOC_Os01g08020	0.0247838	0	0.019354	0	0.0161908	0.0377708	16.782	16.7322	40.5692	34.8491	48.1179	29.7459
LOC_Os01g08090	7.35105	3.27886	4.90295	8.50527	3.99871	3.93342	1.45648	2.04084	2.8789	0.66916	1.42368	3.9985
LOC_Os01g08110	1.61124	0.997702	1.2609	1.71126	1.10523	1.29435	0.367709	1.12952	0.592559	0.488285	0.813833	0.786135
LOC_Os01g08120	1.65041	1.23508	0.980356	1.57361	1.30045	0.988662	0.398143	0.400672	0.17896	0.283452	0.42902	0.25002
LOC_Os01g08130	0	0	0	0	0	0	0.730828	0.864329	0.458018	2.61329	0.997253	0.562776
LOC_Os01g08140	0.0322406	0	0	0.0413364	0	0.0385712	1.15233	1.20651	0.441667	3.10838	1.42263	0.625565
LOC_Os01g08220	0.14806	0.219515	0.0398754	0.101682	0.0690142	0.0583262	0.613241	0.741731	0.59931	1.99913	0.828552	0.310025
LOC_Os01g08260	0.308626	0.258066	0.10464	0.237381	0.255101	0.254488	0.983959	1.72271	0.812243	1.24622	0.661331	0.78799
LOC_Os01g08280	7.17026	6.58882	8.98374	7.9005	9.23891	9.48745	16.7234	15.1523	15.6639	14.1659	15.5168	12.2764
LOC_Os01g08310	2.87297	2.95222	2.81977	4.10474	2.8748	1.49768	57.2157	40.1961	47.1011	49.6191	54.7653	34.9583
LOC_Os01g08320	28.8826	12.4722	7.54337	31.1683	14.0034	9.14662	41.2217	56.09	32.8139	22.0195	21.2255	31.4951
LOC_Os01g08340	4.6413	1.71397	1.47784	4.3583	1.94081	1.33085	3.25904	2.86826	2.55624	1.84092	2.79959	3.01867
LOC_Os01g08370	10.9702	3.58117	3.27905	8.20362	3.85086	3.41671	4.63499	7.50478	6.06087	2.67732	3.91445	6.28309
LOC_Os01g08380	3.33625	0.625203	0.175656	0.807522	0.317967	0.0525995	1.76287	1.63704	0.481962	0.889096	2.83931	0.0935989
LOC_Os01g08430	6.04114	4.16896	4.17133	4.32196	4.32148	4.00045	12.1311	13.9706	11.6336	12.0996	12.8147	10.841
LOC_Os01g08440	3.37728	0.413633	0.753505	1.85838	0.680822	1.26386	25.693	37.7464	146.857	75.284	124.367	101.573
LOC_Os01g08460	3.9936	4.5598	5.37324	5.08008	5.23969	6.12157	308.375	142.552	244.672	240.286	310.481	182.652
LOC_Os01g08470	0.159174	0.0521412	0.072619	0.197392	0.121809	0.0908458	0.23657	0.563615	0.600712	0.320445	0.558943	0.695307
LOC_Os01g08500	0.71784	0.0532981	0.0182713	0.376051	0.015285	0	0	0	0.0440845	0.0139652	0.0302855	0.0138463
LOC_Os01g08510	37.9609	65.9309	61.6036	60.2545	63.2549	59.1711	3.65748	2.85178	10.6291	7.45554	6.58485	12.6623
LOC_Os01g08520	1.03649	0.70271	1.07463	1.11542	0.85926	1.32396	0.157779	0.185507	0.193295	0.0770022	0.149333	0.0563716
LOC_Os01g08550	2.63974	2.66625	2.721	2.34328	3.19073	3.66236	1.76069	2.10314	0.967449	0.891183	1.00926	0.894751
LOC_Os01g08560	49.6078	22.224	19.9525	42.0645	20.5522	19.052	42.4403	60.2249	43.4535	60.256	69.6218	50.9686
LOC_Os01g08600	2.24448	4.891	5.5561	2.92742	5.63335	4.92527	0.596432	0.883642	0.761039	0.223265	0.800527	0.565206
LOC_Os01g08650	3.01914	3.92695	4.73354	3.02101	3.63297	3.61053	0.502468	0.576446	0.57872	0.229837	0.478068	0.412069
LOC_Os01g08690	5.552	3.28778	3.18053	7.62599	3.00201	3.4922	9.02576	11.3664	7.62494	5.62551	7.5304	10.5814
LOC_Os01g08700	352.283	359.546	353.27	323.322	401.466	387.745	78.8001	67.9355	47.5329	23.1635	30.7236	48.199
LOC_Os01g08720	0.112051	0.0955788	0.118411	0.0663076	0.114661	0.0215835	0.0112888	0	0.00592745	0	0	0.00609362
LOC_Os01g08740	0.18269	0.885503	0.688011	2.05469	1.13721	1.24405	0	0	0	0	0	0
LOC_Os01g08770	13.9988	13.9873	14.5491	14.9304	13.878	14.5416	7.32779	7.86559	4.95917	2.48273	3.7572	6.11777
LOC_Os01g08780	1.07156	0.338104	0.322547	1.08874	0.193081	0.24557	0.141639	0.191756	0.328219	0.303881	0.22794	0.437567
LOC_Os01g08810	0.262663	0.434457	0.421923	0.268231	0.777661	0.500257	0.557251	0.800023	0.783588	1.04206	0.595038	0.422428
LOC_Os01g08840	0.0516485	0.249081	0.909592	0.294985	0.0967237	0.539273	0.0796874	0.237349	0.159109	0.0396344	0.21199	0.466162
LOC_Os01g08930	25.3344	33.1858	36.0261	33.7584	31.9032	35.9463	5.15987	5.77837	6.83605	3.88098	4.34268	9.19468
LOC_Os01g08960	3.66338	2.09123	1.80044	3.99364	2.658	1.58588	3.31527	6.99659	4.56068	4.30728	3.81618	3.85041
LOC_Os01g09010	88.2953	19.0911	16.116	67.1982	16.025	11.9415	12.0918	16.8138	14.5044	6.78107	12.2025	17.3748
LOC_Os01g09080	0.723744	0.295842	0.125514	0.324941	0.359237	0.0731288	0.505626	0.659951	0.447607	0.0586825	0.235325	0.480371
LOC_Os01g09120	7.71414	25.069	26.3569	13.4312	23.5799	27.4849	23.6432	24.3696	27.3246	11.0135	10.3043	23.1088
LOC_Os01g09190	0.0255513	0.147244	0.448892	0	0	0.388599	0.471945	0.417501	0.199282	0	0.139522	1.05618
LOC_Os01g09200	61.5619	20.1132	18.6999	38.1817	21.7248	19.5989	26.6281	31.994	26.7557	26.7492	28.4863	27.3341
LOC_Os01g09220	66.8099	7.79484	14.5133	197.211	1.52855	3.74436	34.9933	36.7942	21.3614	15.8967	56.6638	27.185
LOC_Os01g09300	75.0342	19.4034	16.793	75.3153	15.5661	15.06	38.3065	39.4279	191.326	89.9816	98.5015	199.462
LOC_Os01g09305	6.87404	9.04932	9.42536	7.89295	9.43268	12.2206	64.9195	54.7966	46.53	68.6138	61.2944	37.0286
LOC_Os01g09310	0.214417	0.382919	0.507864	0.523309	0.45499	0.423216	14.2128	14.5336	14.1781	17.8598	15.6193	10.534
LOC_Os01g09320	37.5464	9.9309	8.82721	48.9419	8.98453	9.54867	169.349	207.176	185.728	261.348	264.259	206.968
LOC_Os01g09370	0.0316799	0.0170625	0.0162046	21.5382	0	0	21.0302	19.2974	41.5708	22.3652	33.1718	52.5907
LOC_Os01g09420	12.0895	12.569	12.799	14.1158	12.8357	11.543	4.6238	5.07003	5.38024	2.73183	3.30641	5.35088
LOC_Os01g09430	46.6763	129.613	123.728	69.5052	135.541	137.304	22.617	22.1062	69.283	21.2362	21.8297	55.4593
LOC_Os01g09450	24.9542	11.1355	8.24614	20.3784	11.7948	11.3197	9.56723	9.04963	9.71602	9.89304	10.0859	9.87499
LOC_Os01g09460	2.51452	2.25609	2.36107	3.39351	2.24391	2.919	1.65304	1.46531	1.28474	0.668314	1.08433	1.27907
LOC_Os01g09510	144.351	127.981	127.515	132.909	115.755	119.11	46.9203	49.8014	27.5088	20.9922	23.0778	36.0142
LOC_Os01g09540	137.621	708.844	605.563	318.856	660.538	596.598	33.2262	27.6706	33.1993	41.8779	21.8783	19.7209
LOC_Os01g09570	69.9118	25.8303	23.3895	58.3573	19.2178	21.7638	69.089	77.1484	72.2479	79.2622	113.28	110.921
LOC_Os01g09620	8.49287	25.5931	20.0541	19.0433	32.9908	25.4113	4.29262	5.04764	6.58607	3.32603	4.09815	5.33585
LOC_Os01g09640	11.7051	15.0508	20.4399	8.93179	16.1154	23.2293	14.0702	30.2798	27.7718	27.6459	30.7895	17.5529
LOC_Os01g09665	0.266536	0.146542	0.221995	0.320811	0.150137	0.0720046	0	0.0429875	0.0440214	0.0290963	0.0441062	0.0732852
LOC_Os01g09700	1.93119	0.45146	0.111223	1.73007	0.15205	0.0600614	0.832314	0.537575	0.332833	0.144321	0.0987078	0.301727
LOC_Os01g09750	18.0729	17.6679	18.4144	16.0481	18.047	19.8518	5.99618	5.48254	5.1993	4.25647	5.4121	7.22183
LOC_Os01g09770	12.7035	3.98224	4.65696	23.0463	4.05829	4.07721	5.40114	7.59348	5.20694	5.17371	5.66363	10.9703
LOC_Os01g09790	0.845854	0.742547	0.614457	0.887177	0.778399	0.609979	1.01853	1.16204	0.153224	0.427059	0.442392	0.470313
LOC_Os01g09800	72.5416	17.5425	13.3235	46.5264	15.8184	12.4162	18.6611	19.4037	8.09735	4.32037	7.51618	19.6829
LOC_Os01g09810	0.976908	0.100313	0	0.141508	0	0.0486272	0.0424355	0.0390574	0	0	0	0
LOC_Os01g09830	5.47993	0.591569	0.780176	4.7884	0.384829	0.600158	2.71206	3.2185	1.49045	4.14416	2.93083	1.84682
LOC_Os01g09870	0.521936	0	0.0906172	0.89273	0.0433342	0	0.430316	0.783999	0.798216	0.17648	1.40656	1.15604
LOC_Os01g09880	0.0605601	0	0.0324795	0.0302917	0.017676	0.0474839	0.100555	0.0501887	0.349682	0.646389	0.0909386	0.105211
LOC_Os01g09930	0.787108	0.834517	0.818507	0.574913	0.737165	0.314851	8.51931	6.2791	4.71088	6.7896	6.70196	2.64697
LOC_Os01g09990	0.0362675	0.169825	0.0787586	0.0487631	0.103273	0.051102	0.121111	0.450321	0.188496	0.0506763	0.0417648	1.10534
LOC_Os01g10010	10.9411	5.94659	6.22213	7.09056	5.54953	6.77435	2.39789	3.44043	3.70128	3.64537	3.02134	3.16597
LOC_Os01g10040	14.5298	4.74763	3.46978	9.55911	5.54809	4.49286	2.12466	2.36554	2.08649	2.47416	1.88039	2.16743
LOC_Os01g10070	8.37901	13.3393	12.5302	11.8385	13.0766	10.3584	5.00939	4.9274	4.43436	3.90855	2.72455	2.31006
LOC_Os01g10110	0.00740562	0.135397	0.00911743	0	0.0478221	0	0.457899	0.637348	0.253578	0.543946	0.695168	0.415198
LOC_Os01g10140	0.635749	0.556714	0.653931	0.787298	0.897824	0.708744	0.11066	0.248357	0.48462	0.122574	0.179306	0.484805
LOC_Os01g10210	14.8826	9.00621	8.63874	6.42809	7.99465	9.52114	238.459	316.366	176.243	372.528	279.187	108.746
LOC_Os01g10250	4.21004	1.16564	1.48028	1.8377	1.27264	1.68455	16.3204	19.8663	21.9403	25.4813	29.4388	15.6531
LOC_Os01g10260	0.460856	0.35032	0.0769056	0.757839	0.0832355	0.224665	8.3439	7.83134	4.28734	4.55317	2.96647	2.94614
LOC_Os01g10310	0.128203	0.0451257	0	0.0879989	0	0	0.0702416	0	2.92089	0	0	3.03426
LOC_Os01g10320	0.337839	0.280236	0.459217	0.28765	0.128205	0.276465	3.20534	3.56017	2.89509	6.86582	4.92511	1.75808
LOC_Os01g10350	15.2214	17.9185	19.5061	16.9196	18.0897	19.3032	5.68553	7.45188	4.67412	3.14593	3.42529	3.93361
LOC_Os01g10400	3431.66	8293.78	10410	4746.52	9443.58	10072.8	8537.93	9217.07	10471	8782.9	10483.9	7926.55
LOC_Os01g10430	6.17989	9.86947	9.78555	10.1512	10.6194	10.6123	12.9851	13.9354	13.8265	12.7223	12.7226	12.5691
LOC_Os01g10440	2.23876	1.24596	1.17434	1.80242	0.709382	0.725766	7.16409	4.30895	2.71961	2.17441	3.98521	1.6519
LOC_Os01g10450	54.5678	40.1662	45.1099	45.0453	45.8215	46.0472	96.1275	64.1156	136.566	124.913	149.23	83.6486
LOC_Os01g10460	0.292875	0.36929	0.368731	0.149611	0.239434	0.537117	0.0261907	0	0.195469	0.188637	0.0997683	0.0731349
LOC_Os01g10470	0.0245771	0.157558	0.423081	0.156136	0.259737	0.617619	0	0	0	0	0	0
LOC_Os01g10520	0.769484	0.270371	0.493718	0.414772	0.269998	0.372633	1.05896	1.13553	1.19333	0.791129	0.904797	1.0648
LOC_Os01g10530	5.73779	2.84233	2.79524	4.69588	3.51175	3.37525	8.47649	10.3308	9.97895	7.27825	9.75311	9.83192
LOC_Os01g10580	32.3516	45.8274	42.5899	31.3692	42.0534	43.3211	1.91962	1.78229	0.87227	0.107469	0.259283	0.691662
LOC_Os01g10590	9.05327	2.19482	4.02432	6.27064	1.90118	2.43194	0	0.108901	0	0.0359523	0.0367552	0
LOC_Os01g10610	63.4757	18.7964	18.5574	47.0117	20.102	17.9469	22.5401	24.3622	21.9194	15.734	21.6965	34.9697
LOC_Os01g10630	4.57213	4.55848	4.39993	4.95169	5.18331	5.0905	1.47776	1.55563	1.66003	0.830137	1.21741	1.37136
LOC_Os01g10640	23.4375	11.6013	7.7727	34.8096	11.7873	5.73778	6.36618	8.38024	9.50432	5.43259	8.99368	11.2921
LOC_Os01g10680	3.72572	1.14	1.60968	2.42655	1.24258	1.22826	6.69496	8.28061	9.66975	10.195	9.24961	7.07215
LOC_Os01g10700	0.17545	0.279439	0.408327	0.396366	0.287159	0.325976	0	0.071901	0.0249123	0	0.0959358	0.0822292
LOC_Os01g10800	3.96814	4.29293	5.85053	3.27827	4.30951	5.80199	3.25915	2.74033	5.03729	5.90302	5.49558	5.58478
LOC_Os01g10810	10.2569	23.1481	18.309	25.2633	27.1163	19.8037	26.7295	14.194	26.9921	28.0227	22.2554	16.1621
LOC_Os01g10860	12.056	19.8216	19.3964	16.3218	20.7136	19.7144	2.56122	3.78042	2.56153	1.60035	1.88805	2.39229
LOC_Os01g10890	4.00664	7.1327	16.1041	8.06627	9.09291	18.7181	37.1107	58.3033	78.1104	132.86	94.6915	37.5003
LOC_Os01g10900	0.218402	0.156307	0.266555	0.284116	0.398719	0.332367	1.24116	1.08569	0.772973	1.22124	1.31064	0.515713
LOC_Os01g10930	1.19181	0.703576	0.808251	0.589332	0.652937	0.654523	0.268038	0.119591	0.156034	0.416564	0.365513	0.0976024
LOC_Os01g10950	10.0139	2.92218	2.99897	2.94129	2.68339	3.00271	7.74823	8.72228	4.22615	8.49666	3.85699	1.99328
LOC_Os01g10960	0.632808	0.024944	0.0256848	0.0891508	0.0629921	0	0.0705187	0.0980665	0.0607097	0.0894094	0.0429466	0
LOC_Os01g10990	2.2597	0.421634	0.922736	1.06137	0.590425	0.839575	2.06862	1.64144	0.611708	0.728057	0.479458	0.40394
LOC_Os01g11010	0.228123	0.329689	0.549791	0.159544	0.27759	0.233404	0.0789682	0.0701838	0.0363366	0.0177671	0.0548656	0.0274815
LOC_Os01g11054	48.9125	47.0524	37.9149	50.3511	43.1386	40.5706	46.3547	22.9011	53.5167	53.4313	57.4208	48.3662
LOC_Os01g11120	18.9741	28.6371	28.0762	18.3407	24.974	27.4871	9.12172	8.76093	10.9656	9.07358	9.14938	9.54402
LOC_Os01g11130	0.143914	1.23767	1.27643	0.288433	1.43498	1.79397	0	0.00610192	0.00622805	0.0122274	0	0.00605089
LOC_Os01g11150	9.83075	1.35098	1.34309	38.0009	1.60498	1.35874	0.127336	0.629967	0.616157	0.0833034	0.375701	3.20921
LOC_Os01g11160	48.3492	11.2215	12.9573	21.2485	7.47418	8.76081	12.6967	19.2221	9.79176	3.1577	4.95936	15.1838
LOC_Os01g11230	26.7055	34.8302	37.3664	22.9673	31.3519	35.4298	29.2082	27.1	53.2629	48.9291	58.957	41.5098
LOC_Os01g11240	64.0427	61.6275	46.6635	51.574	46.464	46.4386	165.775	177.923	132.066	156.444	179.432	106.244
LOC_Os01g11250	5.81145	5.5709	8.34552	6.26982	7.28227	7.98329	14.558	13.5689	13.0515	12.0227	16.8259	9.244
LOC_Os01g11340	0.775679	1.68016	1.48061	1.44863	1.46326	1.80404	3.18316	2.80953	3.16884	2.62856	3.04363	2.66266
LOC_Os01g11350	0.0584254	0.0156099	0.0635524	0.0313453	0.0324244	0.0309139	0.191146	0.134201	0.176905	0.381196	0.274049	0.0761223
LOC_Os01g11460	0.483505	0.0158017	0.0161906	0.488137	0.0460555	0.0469406	0	0.023723	0	0	0	0.0390854
LOC_Os01g11520	11.5152	4.27499	2.73691	10.3032	3.60743	2.36646	4.69625	5.11002	1.91236	1.41404	2.00684	2.57015
LOC_Os01g11550	0.412143	0.435654	0.496377	0.462982	0.608679	0.501347	0.449932	0.623364	0.128535	0.83626	0.190973	0.12798
LOC_Os01g11570	48.5774	45.7202	63.4802	43.7685	52.5703	73.8158	10.8394	25.615	11.2253	6.67575	9.91963	12.7429
LOC_Os01g11590	45.7891	33.6664	30.1286	45.7213	33.4472	32.5499	8.89559	13.3215	8.70124	6.31892	9.32781	11.3479
LOC_Os01g11600	27.8103	8.61778	11.6996	22.8958	10.5392	8.3436	17.6567	86.6281	15.5253	22.3658	29.672	20.8049
LOC_Os01g11620	0.0274721	0.119972	0.192158	0.0137413	0.0954683	0.273041	0.289711	0.29422	0.223959	1.64828	0.117741	0.114363
LOC_Os01g11650	8.83805	8.84354	11.5675	10.3523	8.93121	11.5449	21.8132	17.9067	20.7426	20.3791	23.7026	14.9557
LOC_Os01g11740	0.0110891	0.0131573	0.0409571	0.012699	0.0113907	0.0530661	0.116942	0.0212987	0.0218829	0.180601	0.098045	0.0434743
LOC_Os01g11750	0.0591967	0	0.0820407	0.0641092	0.127454	0.0599506	0.486479	0.10862	0.292563	0.541772	0.589609	0.176251
LOC_Os01g11810	0.0847429	0.0681584	0.22658	0.260714	0.160548	0.220303	0.535357	1.52771	0.434101	1.31947	0.65251	0.317018
LOC_Os01g11860	0.47282	1.69478	1.94901	2.04328	1.46436	1.78888	0.524312	1.03029	0.610799	0.583121	0.631599	0.815787
LOC_Os01g11910	0.866151	1.11459	2.11533	0.751338	1.20955	1.80132	3.01987	5.78031	5.58932	3.21183	5.29796	4.90064
LOC_Os01g11946	40.0972	35.848	36.4661	39.0656	36.6796	41.2774	58.7451	50.0191	73.0837	70.448	71.3573	72.6465
LOC_Os01g11960	4.95062	14.8722	14.8279	8.40071	16.9178	16.0404	7.07209	8.54998	7.4425	7.48821	6.13939	6.02375
LOC_Os01g11970	3.12265	3.6026	3.11871	2.41103	3.04334	3.36032	0.88638	1.10015	0.68386	0.390681	0.395484	0.63571
LOC_Os01g12000	0.0311651	0	0	0	0	0.037303	0.478523	0.367016	0.747389	1.07343	0.830165	0.537847
LOC_Os01g12080	22.8397	44.8847	25.8528	23.3102	36.6517	30.757	286.972	262.985	366.579	246.258	350.854	371.082
LOC_Os01g12130	3.68149	5.88466	4.24948	4.71902	3.93027	3.26691	9.41364	3.80502	10.407	12.8026	11.4111	11.6801
LOC_Os01g12160	3.439	3.67915	5.57357	4.70194	4.25505	4.72567	8.2542	11.3498	7.22672	4.31498	3.84745	4.90623
LOC_Os01g12190	14.7684	44.1284	31.2263	11.3537	59.6563	33.1902	18.9982	14.3842	83.6338	29.5489	40.5793	67.4451
LOC_Os01g12200	71.1653	130.711	139.092	89.9316	139.336	132.118	31.0453	27.9006	32.8318	23.2918	24.0812	25.9646
LOC_Os01g12210	3.53767	16.0897	15.8654	5.81782	19.9427	17.3537	21.9941	12.9889	22.5416	22.495	27.3683	29.6121
LOC_Os01g12220	39.754	36.3814	31.6149	37.2454	38.1336	33.1927	23.7496	13.937	48.2345	37.7537	40.1217	60.2576
LOC_Os01g12240	9.6817	6.64548	5.95999	12.1891	9.02235	8.78877	0.375895	0.414883	0.443064	0.473493	0.195664	0.288335
LOC_Os01g12260	2.61824	4.46888	5.50012	3.72379	4.37587	4.55835	6.40488	7.73542	4.63882	4.00933	4.89196	5.03484
LOC_Os01g12270	535.372	1001.69	894.616	807.828	1024.72	760.08	1036.26	1402.5	600.9	1019.03	744.698	350.794
LOC_Os01g12280	4.99638	6.45415	8.42371	5.64001	5.96193	7.65242	15.8427	30.9849	7.51283	12.9543	8.19014	7.70696
LOC_Os01g12290	3.98321	3.45373	3.38609	4.41556	3.56781	3.43171	0.234247	0.674394	0.386445	0.196949	0.498694	0.428016
LOC_Os01g12320	2.9908	13.7832	10.6728	4.36485	11.5328	10.3083	20.4828	21.7291	21.4292	29.0192	31.8197	15.4409
LOC_Os01g12381	0.680015	0.97732	1.41986	1.21582	1.21827	1.15486	0.384208	0.828412	0.493181	0.479957	0.143912	0.381247
LOC_Os01g12390	2.5924	2.08014	3.16264	1.80807	2.37711	3.95023	2.7073	5.53179	1.84487	4.01958	4.64198	2.22849
LOC_Os01g12410	1.95095	0.321184	0.247479	0.742564	0.710403	0.311112	0.105164	0.284038	0.105038	0.0400796	0.0657161	0.1038
LOC_Os01g12420	1.238	0.634341	0.115395	1.1829	0.656778	0.0431797	0.602592	0.538354	1.03921	0.269215	0.207858	1.21061
LOC_Os01g12430	0.144692	0.0427114	0.00876493	0.198083	0.044112	0.0170344	0.168924	0.180088	0.131772	0.0683684	0.028046	0.175096
LOC_Os01g12440	2.9244	0.411636	0.592528	1.23795	0.459965	0.413469	0.0925831	0.0795155	0.123147	0.0895043	0.0409901	0.131998
LOC_Os01g12490	5.42193	4.75085	3.77811	6.08765	5.6803	4.2774	5.22269	3.36774	1.65751	2.55143	3.27124	1.96319
LOC_Os01g12520	16.2506	2.20402	2.65434	9.68661	2.74038	3.05669	0.759966	5.6403	2.79794	3.06939	6.1433	2.33858
LOC_Os01g12560	7.84219	13.6076	7.89093	12.7728	10.9578	7.4766	5.70608	5.45217	3.52403	2.52529	2.9821	5.34534
LOC_Os01g12650	4.10387	2.9319	4.04618	3.72998	3.78033	3.10659	2.24695	2.96762	1.96917	3.11162	1.54444	1.00624
LOC_Os01g12680	0.0320778	0.109904	0.131489	0.00679405	0.0479865	0.120803	2.14963	1.95681	2.05707	3.66417	5.60526	1.69765
LOC_Os01g12710	111.928	361.588	401.446	115.499	395.845	429.556	51.014	70.9385	64.3275	49.4394	58.9783	78.3467
LOC_Os01g12730	25.4341	22.9678	30.7585	21.7199	23.1287	29.3371	54.9862	73.8043	56.2799	59.5753	63.6438	63.362
LOC_Os01g12740	2.67846	4.85405	6.64097	2.4243	4.45612	6.1954	8.96622	14.3731	7.93071	12.6078	15.0023	5.60696
LOC_Os01g12760	0.132601	0	0.0272605	0.0639406	0.0876551	0.0264902	0.407303	0.372536	0.141008	0.432051	0.264442	0.083719
LOC_Os01g12770	20.2606	33.8792	22.5725	33.2317	32.9637	26.3489	44.9459	47.0613	43.6322	50.893	45.6135	29.2397
LOC_Os01g12790	0.0591469	0.0759643	0.0313911	0.213329	0.060107	0.0427483	0.211121	0.312994	0.403601	0.0779823	0.347537	0.497963
LOC_Os01g12810	3.53425	1.2548	1.03347	3.55937	1.42527	1.09365	38.1697	35.6687	75.9836	59.8613	60.794	60.2332
LOC_Os01g12820	0.182442	0	0.0862797	0.109944	0.0440567	0.060002	0.193524	1.12364	0.489308	0.410392	0.621437	0.668466
LOC_Os01g12830	14.8514	14.9885	12.1652	15.8675	13.8214	11.8445	52.6456	40.86	60.9694	65.3469	52.598	64.8854
LOC_Os01g12880	32.4242	18.9658	20.9948	36.3534	21.0856	21.6933	41.1971	45.3522	44.8476	37.8769	42.5116	58.1899
LOC_Os01g12890	2.00747	1.44754	1.15846	1.89494	1.43344	1.24424	5.05215	5.61148	2.89849	3.59752	4.70805	2.83708
LOC_Os01g12900	1.46881	6.50408	5.56497	3.29644	5.99503	6.3861	0.788775	1.64701	1.153	2.05746	1.50758	0.807107
LOC_Os01g12920	3.81673	3.98472	9.0519	4.98316	5.22777	8.26467	2.56752	2.42108	6.24589	5.72617	4.19201	2.98519
LOC_Os01g12930	0.125026	0.20884	0.0791984	0.129673	0.0921882	0.13732	0.128492	0.250069	0.22788	0.157749	0.210962	0.110106
LOC_Os01g13000	2.80573	3.92358	4.66792	3.6841	4.09815	3.99775	4.91267	6.75919	8.09416	8.10006	8.45232	6.53254
LOC_Os01g13060	8.89682	12.2449	15.2354	9.18282	14.3281	15.6334	19.8363	18.8108	20.8987	16.2862	17.2003	19.3321
LOC_Os01g13080	63.2067	52.9153	53.8544	49.7875	47.2864	48.7779	10.8861	18.681	11.8459	10.0511	10.2315	10.7335
LOC_Os01g13090	2.89151	5.39627	6.32806	3.15977	4.49193	5.35447	1.68247	1.80393	2.92528	1.96915	1.81363	2.80527
LOC_Os01g13120	23.7844	24.3623	17.807	19.6436	16.7369	15.3379	68.8945	29.8235	18.5123	46.445	33.2756	10.0047
LOC_Os01g13210	62.7503	167.181	273.523	103.009	253.184	283.297	53.9964	102.409	73.2565	79.3765	72.4667	47.3986
LOC_Os01g13260	0.167165	0.0670005	0.0896944	0.131867	0.084447	0.185475	0.338562	0.734733	0.195959	0.495074	0.335812	0.230008
LOC_Os01g13300	1.56582	2.66471	4.29141	1.06296	2.53792	4.05074	0.676235	0.633224	0.371732	0.197191	0.319708	0.366034
LOC_Os01g13370	13.1453	10.7106	11.4359	18.583	11.1846	10.2636	16.2868	21.5603	18.329	14.9483	14.8991	23.4955
LOC_Os01g13390	1.71052	1.94353	3.70862	1.9048	3.22632	6.25736	59.9342	49.7288	101.854	148.455	102.978	80.1498
LOC_Os01g13404	3.38487	2.48898	3.0514	2.42364	2.90308	3.52327	6.19236	7.13241	3.81276	4.59646	4.27159	3.69161
LOC_Os01g13480	3.3922	2.55269	2.44975	4.53124	2.28614	2.12892	64.2185	99.2679	90.3075	87.981	82.3632	60.4698
LOC_Os01g13490	0.632247	0.504897	0.485491	0.83961	0.552343	0.622809	1.9607	2.7519	2.29103	1.59664	1.50643	3.52543
LOC_Os01g13540	14.8758	15.8503	16.127	15.7909	16.6627	15.8263	113.399	84.731	108.037	135.519	149.657	82.1556
LOC_Os01g13550	12.4839	14.6359	17.493	16.3388	14.6086	18.1775	40.9996	35.5544	46.0736	51.6007	52.4538	34.2115
LOC_Os01g13560	0.0947991	0.736856	0.613431	0.105308	0.574671	0.740577	2.1082	2.35704	0.502409	0.540139	0.558755	0.101155
LOC_Os01g13570	91.8975	321.403	355.774	90.2559	329.531	354.271	37.4925	29.5471	47.5179	26.9393	24.2962	44.1245
LOC_Os01g13610	0.155476	0.068877	0.0886235	0.104651	0.0700841	0.810399	0.394482	0.986892	0.463898	0.766514	0.173689	2.6082
LOC_Os01g13620	0	0	0	0	0	0	0.0427781	0.0792151	0.0436649	0.073797	0.00549724	0.031726
LOC_Os01g13690	59.7676	35.8896	22.4843	30.0858	22.5373	23.4631	562.268	281.771	449.96	732.546	385.35	399.679
LOC_Os01g13700	27.9072	42.4954	50.3482	30.5925	42.363	47.0064	11.0624	15.9935	10.6012	12.6095	11.9404	9.50621
LOC_Os01g13720	8.75325	11.7393	11.5217	7.72037	12.0628	11.7865	2.34311	2.16608	1.96885	1.38186	1.33647	2.26562
LOC_Os01g13740	69.9454	33.3425	36.8565	54.528	33.387	38.1711	102.851	120.948	129.953	115.247	124.538	103.042
LOC_Os01g13770	1.18256	2.60964	1.81206	1.58542	1.91951	1.34937	7.33199	5.90317	9.55875	10.3886	6.13488	7.33678
LOC_Os01g13780	0.552906	1.14404	1.54873	0.83565	1.65219	1.76233	0.133309	0.132994	0.0151242	0	0	0
LOC_Os01g13930	9.06668	0.870334	0.723436	6.0177	1.04455	1.01977	2.06759	5.81336	2.4591	2.41329	2.42732	2.63282
LOC_Os01g13950	0.434629	0.0335014	0.0341211	0.662926	0.0284686	0	0	0.105171	0.0273812	0.0268436	0.0852402	0.18208
LOC_Os01g14070	20.4861	16.3838	23.3481	15.6773	15.4562	21.0938	9.58711	13.7001	8.17697	8.37621	7.56422	5.39698
LOC_Os01g14370	14.4435	9.75042	10.3074	13.7079	11.3707	11.8815	24.8003	28.6042	21.2318	20.1179	23.0618	20.2126
LOC_Os01g14410	0.143799	0.171314	3.30197	0.048523	0.250309	2.58849	5.52466	3.80341	23.6982	13.3817	15.2401	13.9572
LOC_Os01g14430	1.27292	0.104603	0.0663405	0.704978	0.0828868	0.0967621	0	0.0256597	0.0514354	0.0260518	0	0.0250283
LOC_Os01g14440	123.741	23.893	26.5982	117.685	22.3362	24.1682	31.8514	53.8877	36.1718	11.8905	33.8967	77.5559
LOC_Os01g14510	10.6096	13.8528	22.041	13.6632	18.063	21.7568	12.2405	11.4263	4.84336	11.4742	9.53789	3.48917
LOC_Os01g14520	0.0883087	0.0665295	0.0170977	0.0640792	0.0769757	0.00831134	2.4706	1.33973	0.7384	0.821807	0.682415	0.125904
LOC_Os01g14550	0.224604	0.185775	0.181562	0.200664	0.31221	0.13197	0.400127	0.845817	0.108291	0.824667	0.294525	0.314078
LOC_Os01g14590	9.09725	2.82568	3.50089	7.60679	3.30831	2.77307	2.08944	3.32625	2.12371	1.63	2.75479	6.13796
LOC_Os01g14630	19.167	1.12432	0.358033	11.3492	0.554643	0.431021	0.252735	0.625926	0.245578	0.277059	0.38133	0.559925
LOC_Os01g14640	1.62149	1.69976	1.21899	2.00574	1.28379	0.933917	0.55475	0.281848	0.354168	0.318407	0.119909	0.317788
LOC_Os01g14670	0.663722	1.34505	1.32346	1.16131	0.984739	1.10051	0.303651	0.177524	0.204534	0.893458	0.292858	0.395984
LOC_Os01g14790	45.2656	37.1902	37.1767	45.9027	36.0623	38.4449	19.4672	24.2116	13.4724	9.52688	14.1751	15.143
LOC_Os01g14810	69.0588	85.6393	76.8561	71.8323	86.7619	80.9	24.0477	28.8142	42.8921	28.3808	30.575	47.0707
LOC_Os01g14830	20.4414	18.6721	16.6672	19.8174	17.2113	17.2662	6.95024	9.10948	4.33959	2.11958	3.31809	4.67142
LOC_Os01g14890	32.4617	32.7673	27.0582	35.4918	31.1484	28.3033	5.64809	3.20778	8.21943	7.35151	6.8254	7.82692
LOC_Os01g14990	0.0803984	0.0562039	0.194885	0	0	0.352921	0.068104	0.365013	0.243791	0.129183	0.308526	0.045983
LOC_Os01g15000	4.16614	3.38937	3.99276	2.64674	3.60996	3.94117	23.9431	47.2201	15.3558	13.673	14.1678	19.9299
LOC_Os01g15029	164.969	92.2074	96.5082	157.632	90.5087	89.0566	41.6268	62.17	34.6765	38.8613	43.2187	33.9157
LOC_Os01g15120	47.8212	84.2833	104.6	56.2076	83.3748	95.0498	28.3395	28.8568	28.6782	22.5411	23.6429	25.6035
LOC_Os01g15130	0.324947	0.40827	0.945848	0.151311	0.464175	0.835992	0.0293	0.0133064	0.0542337	0.0670829	0.202153	0.038937
LOC_Os01g15240	0.0309644	0.032697	0.0668036	0.0966331	0.0873362	0.0647211	0.67793	0.276975	0.105139	0.414727	0.19851	0.126609
LOC_Os01g15270	482.908	79.1612	81.2726	468.39	76.6674	95.0884	226.067	497.776	340.708	305.984	354.742	347.512
LOC_Os01g15320	0.481982	0.192114	0.288274	0.382353	0.547762	0.436812	0.14716	0.394632	0.355659	0.948127	0.257339	0.0763147
LOC_Os01g15340	2.56519	0.675778	0.661025	0.546271	0.68849	0.514494	0.29491	1.57443	0.293758	0.490874	0.815811	0.282389
LOC_Os01g15448	7.81373	12.7832	11.9724	12.9611	12.4042	10.7715	3.20536	3.9392	3.12038	2.71269	3.70239	2.47695
LOC_Os01g15480	0.15143	0.212604	0.182803	0.130303	0.144785	0.206445	0.495349	0.631739	0.421879	0.350969	0.49622	0.384409
LOC_Os01g15520	8.69488	8.53215	8.54194	8.54017	8.68761	8.92785	2.4197	1.99354	1.35104	0.767763	0.913686	2.27733
LOC_Os01g15530	1.77897	1.23612	0.916292	1.39447	1.11716	0.980838	0.257807	0.27935	0.154873	0.0886872	0.23635	0.122676
LOC_Os01g15610	10.225	23.0139	18.8776	20.3774	21.0197	18.6882	30.5257	32.0815	33.0763	31.5745	29.1699	26.2326
LOC_Os01g15640	41.8747	24.051	31.4044	60.0911	25.9426	29.9208	78.207	111.667	56.0369	39.5959	55.5703	92.3574
LOC_Os01g15740	0.0171757	0	0.127256	0.0220214	0.0405979	0.0617685	3.91581	3.00417	3.17198	3.98891	2.72377	2.13507
LOC_Os01g15770	1.30392	3.50618	4.16504	0.969022	3.02027	4.4138	9.06368	6.5855	3.08675	8.76953	8.4272	2.16921
LOC_Os01g15780	5.6505	5.84121	6.3187	6.83722	6.48223	6.89767	16.6335	18.1573	13.4656	10.6352	12.3047	13.0166
LOC_Os01g15790	0.788324	2.13187	2.93766	1.86714	2.15716	3.04822	6.00268	9.12736	13.1244	6.15617	6.77475	13.4821
LOC_Os01g15830	2.49613	1.62891	1.50901	1.87069	2.14222	1.92748	0.447752	0.458254	0.323577	0.242949	0.572035	0.310537
LOC_Os01g15860	1.53408	1.43615	1.4736	1.41463	1.55721	2.03244	3.97012	4.62518	3.57256	4.00052	3.90285	4.04417
LOC_Os01g15890	0.0537918	0.063832	0.125343	0.0626581	0.0781533	0.0435509	0.617955	0.789145	0.673431	0.568774	0.548727	0.590884
LOC_Os01g15900	1.53651	0.258018	0.44448	2.77513	0.331485	0.360634	58.476	62.1096	101.725	58.0201	47.3603	86.6028
LOC_Os01g15910	1.81431	2.12442	2.0977	4.25777	3.08574	2.59971	0.0489961	0.0875892	0.221476	0.00810596	0.0332844	0.147075
LOC_Os01g16030	0.157137	0.318383	0.226237	0.220181	0.369336	0.263825	0.0690747	0.113887	0.0834129	0.735374	0.0961177	0.105596
LOC_Os01g16040	67.2816	53.0679	56.5492	56.1256	58.5791	68.8767	11.1986	13.0561	11.3514	11.3275	15.2033	14.7243
LOC_Os01g16060	1.90031	0.815082	1.07197	2.93782	1.04931	0.983046	0.305123	0.424486	0.975915	0.453293	0.534593	0.701357
LOC_Os01g16070	0.955941	1.13708	2.32137	2.02014	1.87595	2.06969	4.61205	3.45253	4.81404	3.39649	4.93833	5.06013
LOC_Os01g16100	13.5079	13.2312	12.9653	12.6253	13.7081	13.3723	3.11435	3.99595	3.7245	2.50228	3.0682	3.19624
LOC_Os01g16120	0.686167	0.867083	1.36039	0.747068	0.640902	1.38964	0.576363	0.438352	0.293131	0.304796	0.129744	0.251566
LOC_Os01g16124	0.1514	0.187011	0.144957	0.301567	0.246578	0.0627137	0.503816	0.42012	0.503781	0.405025	0.537438	0.318462
LOC_Os01g16130	0.106528	0.175022	0.302809	0.295361	0.281295	0.169846	0.40558	0.275886	0.239586	0.170859	0.231884	0.14709
LOC_Os01g16140	4.1594	2.01391	2.52918	8.23664	2.23385	2.46235	1.77414	0.933148	1.20042	1.23481	1.37435	0.582933
LOC_Os01g16146	25.2287	9.74001	12.6975	47.2857	10.0304	10.7682	4.52481	7.31067	7.68675	9.7104	8.39336	6.02887
LOC_Os01g16152	65.2582	40.166	42.9345	61.0966	42.1557	41.402	8.36876	9.69922	17.7	13.2115	12.0458	17.1651
LOC_Os01g16170	2.22614	0.751426	0.974563	1.86018	0.789601	1.11179	103.242	146.219	155.567	116.676	162.616	152.969
LOC_Os01g16180	8.24372	7.40528	8.71478	7.57796	8.04001	8.55543	15.3906	28.2643	13.6707	11.0333	12.0994	15.4754
LOC_Os01g16200	0.995756	0.677229	0.482542	1.20032	0.392999	0.234834	0.0136691	0.115159	0.0148553	0	0.045258	0.0280191
LOC_Os01g16230	0.899475	0.572757	0.396486	0.698911	0.622557	0.404198	0	0.103631	0.598331	0.0460602	0.20999	0.51468
LOC_Os01g16250	0.0609712	0	0	0.0921121	0	0.0608095	0.238595	0.307507	0.593263	0.0490711	0.0247951	0.495829
LOC_Os01g16290	43.8405	52.9508	44.9875	43.7347	53.8508	53.2455	11.9807	7.39131	18.3436	14.9022	18.3312	24.2184
LOC_Os01g16340	32.9854	47.1456	47.1277	38.4522	45.0805	48.1491	7.28356	5.51805	7.14156	4.44866	5.57275	6.85089
LOC_Os01g16450	0.481957	0.126322	0.154378	0.957881	0.0420344	0.204878	0.929866	1.99865	1.6268	3.213	0.686605	2.54157
LOC_Os01g16510	16.0846	14.8138	15.2299	14.1773	14.5174	16.4213	3.97014	7.42999	4.11796	2.89416	3.55746	3.8569
LOC_Os01g16530	119.912	108.44	105.144	120.405	106.445	114.38	22.0818	20.4421	37.1606	31.6565	34.027	39.6831
LOC_Os01g16620	86.6826	129.948	130.885	75.7776	125.968	116.301	4.0121	9.48728	6.3644	3.09694	3.46709	6.54329
LOC_Os01g16640	194.249	229.991	226.623	198.025	220.809	200.456	53.2405	68.6228	62.6117	55.5416	62.9495	49.6582
LOC_Os01g16714	0.225208	0.664048	1.34742	0.265704	0.369755	1.19477	0.134272	0.167153	0.311645	0.131066	0.0271999	0.144368
LOC_Os01g16740	0.139771	0.0584009	0.084411	0.150692	0.129929	0.0567148	0.0593031	0.0148832	0.0511224	0.0152332	0	0.0255291
LOC_Os01g16750	0	0	0	0	0	0	0.508337	0.657479	0.394452	0.548366	0.745186	0.308008
LOC_Os01g16810	4.07534	0.828676	0.24238	1.41372	0.765066	0.373987	0	0.0111727	0.136595	0.0222599	0.0114059	0.0674695
LOC_Os01g16910	17.7845	34.911	27.484	19.4884	33.6464	26.2733	2.51095	3.05049	3.27512	0.952805	1.71265	2.71191
LOC_Os01g16940	15.5302	20.9953	18.8132	18.085	23.5899	18.9373	5.12851	5.62775	5.55333	4.87216	6.11536	6.02897
LOC_Os01g16950	0.832084	0.944785	0.881485	0.819559	0.692597	0.948349	0.498658	0.855252	1.48562	1.19799	0.867315	0.706703
LOC_Os01g16960	13.4835	3.26642	4.24847	7.87775	4.1416	3.56826	4.82275	5.44305	6.95778	4.88386	4.87552	9.35979
LOC_Os01g16980	34.9654	6.84961	5.90364	9.68368	7.27179	3.8703	9.82487	8.37029	8.94223	12.7158	12.773	8.41872
LOC_Os01g16990	0.658686	0.611603	0.646386	1.25254	0.964677	0.588434	0	0.168335	0.0680647	0	0.137358	0.0997019
LOC_Os01g17050	4.07883	1.76638	2.28457	5.94859	1.06278	1.41394	4.11519	3.80908	4.52158	4.3096	6.31446	6.05688
LOC_Os01g17150	563.395	602.805	527.653	600.125	562.41	517.737	73.4172	40.8898	195.189	126.947	126.457	225.503
LOC_Os01g17160	0.0377068	0.0281943	0.0216988	0.0138732	0.0467368	0.0140889	0.166307	0.230724	0.120366	0.146269	0.066329	0.0668794
LOC_Os01g17170	41.0935	113.161	138.757	61.6452	104.425	126.572	1117.79	794.65	847.875	1259.57	871.136	855.629
LOC_Os01g17214	28.276	89.3623	77.4054	46.759	85.5195	79.0277	1.08662	0.652544	2.63478	0.878832	1.12417	2.09632
LOC_Os01g17320	11.6687	28.4194	27.0608	11.7754	28.7299	27.4631	1.58556	1.72304	1.59143	0.589962	0.771568	1.33959
LOC_Os01g17330	5.64746	0.0921377	0.274953	2.61955	0.897432	0.0535879	0.0871869	0.0141845	0.204104	0.0142358	0.212389	1.34597
LOC_Os01g17390	14.8627	13.1116	11.12	21.7642	13.7849	11.853	127.013	82.7293	135.883	135.373	118.558	96.0486
LOC_Os01g17396	0.0385964	0.149671	0.11063	0.109049	0.10427	0.10774	24.5069	26.98	8.08268	35.5242	27.5984	5.81234
LOC_Os01g17470	0.21789	0.144858	0.14217	0.586547	0.0387099	0.0792247	0.26774	0.372874	0.0483234	1.3538	0.0162646	0.15848
LOC_Os01g18050	0.225204	0.437003	0.55119	0.0867947	0.678973	0.35475	0.409601	0.655474	0.19349	2.23478	0.182997	0.42475
LOC_Os01g18060	0.676335	0.965979	1.32984	0.792846	1.23212	1.23428	0.647109	0.917472	0.351568	0.184108	0.25715	0.244761
LOC_Os01g18080	41.7328	11.3683	20.9973	29.7768	15.2424	17.3213	23.614	24.2104	16.5844	7.41572	9.23339	21.1952
LOC_Os01g18100	9.18445	3.81368	4.59818	7.59223	4.49171	4.46066	5.2464	5.15119	7.55477	8.58094	10.5495	7.79785
LOC_Os01g18120	0.0982261	0.081747	0.273602	0.171515	0.116883	0.156577	0.0482673	0.172307	0.293216	0.761566	0.102539	0.0636937
LOC_Os01g18210	42.4469	65.2674	48.4642	49.0568	50.4388	58.2181	10.4277	11.8112	19.4114	15.2861	13.9149	26.4839
LOC_Os01g18220	5.93351	0.309866	0.175965	2.6129	0.248212	0.184812	2.6797	4.25484	1.8132	2.07086	4.32521	2.75428
LOC_Os01g18230	0.344907	0.14593	0.212119	0.341496	0.468575	0.171699	0.793579	1.40442	0.643881	1.09449	0.769029	0.473086
LOC_Os01g18240	0.108435	0.233106	0.412121	0.296165	0.458997	0.729234	0.123171	0.119058	0.276776	0.621758	0.222333	0.0664491
LOC_Os01g18310	0.646604	2.30261	1.65868	1.0063	2.05334	2.65557	0.551565	0.450372	0.547905	0.20721	0	0.292696
LOC_Os01g18320	49.4111	51.6428	51.2117	55.6879	53.2313	54.7731	14.8238	10.7774	23.4472	18.8546	18.5814	29.0905
LOC_Os01g18360	2.11596	1.10249	0.402895	2.22889	0.627693	0.552343	0.392541	0.52287	0.884646	0.623342	0.439331	0.474484
LOC_Os01g18400	0.713779	1.0349	0.0891317	0.597707	1.43458	0.413318	2.24348	2.53002	2.07457	1.97613	2.00488	1.67338
LOC_Os01g18530	0	0.239408	0.886305	0	0.84059	0.518208	0	0.0899507	0.0473582	0	0.0939606	0
LOC_Os01g18584	4.13297	2.39762	3.58099	2.38629	1.91106	2.03023	5.03278	8.00041	6.85942	2.94829	4.78458	10.3653
LOC_Os01g18620	0.195039	0.0995284	0.0883816	0.15406	0.199943	0.0737852	0	0.00990542	0.0805815	0.0588967	0.0303363	0
LOC_Os01g18630	106.871	266.61	325.316	127.177	290.402	326.398	61.2005	71.3243	87.5218	29.4093	35.428	72.7099
LOC_Os01g18660	0.633924	0.422483	0.371393	0.412997	0.370022	0.387653	0.841568	1.27138	1.10453	0.772468	0.925257	1.23636
LOC_Os01g18670	35.7658	5.54454	5.36588	11.525	6.11905	4.4636	19.608	21.7811	8.38237	7.66349	6.63503	6.44102
LOC_Os01g18744	0.1675	0.242488	1.02432	0	0.823259	0.886021	0.517901	0.528607	0.226492	0.298385	0.2869	0.0553393
LOC_Os01g18800	42.8196	42.6167	45.1867	44.5606	40.9973	62.2001	229.873	208.437	262.947	221.312	225.712	173.212
LOC_Os01g18840	17.9672	17.866	14.0902	28.7415	18.0758	14.3548	32.7224	31.2945	42.6249	29.0945	26.4358	30.3269
LOC_Os01g18880	2.38751	2.92108	2.93142	2.80995	3.11051	3.25536	1.20186	1.51505	0.82608	0.400189	0.727645	0.820699
LOC_Os01g19020	0.251413	0.0873536	0.0663369	0.0808168	0.0180119	0.0161234	1.00435	1.39708	0.251112	11.2031	0.531608	0.724481
LOC_Os01g19130	47.3805	18.2044	18.1941	47.0955	19.3706	17.4244	42.2292	38.024	33.471	26.4688	38.2253	41.0996
LOC_Os01g19140	66.907	57.6969	55.3293	74.2171	65.4851	64.685	17.8724	12.2556	31.5568	26.1442	34.7027	29.8178
LOC_Os01g19160	2.28922	1.79675	2.09218	3.45751	2.87035	2.63751	0.128556	0.295854	0.363279	0.0461812	0.217757	0.232633
LOC_Os01g19170	3.11132	3.2057	0.906006	4.4107	3.30667	1.68207	3.35828	5.49491	1.22541	5.12554	4.18259	2.87694
LOC_Os01g19220	0.0402795	0	0	0	0	0	0	0.0382386	0.00670937	0.259392	0.0138218	0.0191485
LOC_Os01g19260	0.116512	0.485257	1.13869	0.0368336	0.249356	0.679289	0.0741443	0.110444	0.0190047	0.0192516	0.0820509	0.0473553
LOC_Os01g19330	1.21875	0.132218	0.0859082	1.12127	0.105763	0.543666	0.702755	0.9034	0.0850038	0.0337867	0.154492	0.252817
LOC_Os01g19380	1.58717	0.816777	1.12316	1.09768	0.954584	0.99431	0.0840488	0.156482	0.189708	0.158735	0.294413	0.160535
LOC_Os01g19390	3.62809	2.89356	3.13755	3.44487	2.91469	3.03351	0.563153	0.849314	0.760119	0.723458	0.791236	1.04732
LOC_Os01g19400	19.6399	22.4852	22.3594	18.6855	20.6203	25.9085	6.80884	8.82522	5.6883	4.72533	6.14318	5.65006
LOC_Os01g19490	4.81913	6.35356	5.87616	5.77968	6.62969	6.68187	2.46194	2.68576	1.63795	0.79406	1.27295	1.64774
LOC_Os01g19548	1.27346	2.5363	2.4592	1.34371	2.75782	2.61151	0.536132	0.680997	0.284879	0.214038	0.453448	0.475874
LOC_Os01g19610	5.33233	4.47114	3.36464	7.12399	3.65457	2.89563	2.15639	1.25711	2.43539	3.49863	2.51136	2.39386
LOC_Os01g19670	3.53945	4.08941	3.48182	4.38677	5.03699	4.26649	0.959357	0.498475	1.5605	0.973956	1.46552	1.83619
LOC_Os01g19740	2488.57	11039.2	11470.2	2515.35	10981.2	12327.1	446.395	294.907	454.048	314.195	294.053	500.51
LOC_Os01g19750	0	0.0948247	0.151714	0	0.178555	0.33113	0	0	0	0	0	0
LOC_Os01g19770	0.224523	0.0424561	0.334499	0.105137	0.197295	0.142437	0.115879	0.0323357	0.279185	0.387467	0.388938	1.33065
LOC_Os01g19800	2.54766	0.971323	1.31699	2.40373	1.81068	1.65612	1.06377	4.25521	1.08339	1.93754	2.34124	2.78585
LOC_Os01g19820	12.4662	5.60706	3.71472	17.845	7.08325	4.72005	4.75582	7.57314	6.78903	2.57272	3.67054	4.86715
LOC_Os01g19840	321.952	257.588	249.219	289.459	250.549	234.972	91.7462	121.802	80.4225	60.7945	68.7982	73.9432
LOC_Os01g19870	2.81038	1.1138	1.12684	1.60626	1.01927	0.903125	2.83989	3.55968	1.54542	2.22118	2.20595	2.02265
LOC_Os01g19880	0.249627	0.247868	0.185187	0.422239	0.132431	0.180142	4.25487	1.04772	1.6648	4.64802	4.24954	1.08294
LOC_Os01g19940	185.048	29.3079	22.6278	153.38	26.7753	20.6998	21.6047	33.4371	14.9671	17.3668	20.3077	30.306
LOC_Os01g19970	12.6131	2.46591	6.28006	6.15548	3.40292	5.68403	2.94715	2.76593	4.83504	6.44312	4.146	2.87253
LOC_Os01g20030	0.23318	0	0.0318633	0.0647237	0	0	0.124627	0.117731	0.177777	0.0496902	0.107017	0.404708
LOC_Os01g20110	88.5138	109.31	96.5839	92.2011	110.386	108.351	5.26302	4.24076	18.0586	5.8099	12.5342	36.9149
LOC_Os01g20160	0	0.0210005	0	0	0.0430066	0	0.233711	0.282023	0.242986	0.506895	0.522568	0.23488
LOC_Os01g20206	21.7125	2.47622	4.0819	26.7824	3.55	1.65709	5.17413	6.571	8.67802	6.91759	13.6973	16.4901
LOC_Os01g20700	0.0185571	0	0	0.044985	0.0435862	0	0.386137	0.0347775	0.10875	0	0	0.127178
LOC_Os01g20800	3.7568	4.25169	5.52433	5.76672	5.96033	4.64835	0.880421	1.36299	2.37753	0.582592	0.923358	1.02871
LOC_Os01g20830	155.602	395.36	357.641	194.072	426.558	376.338	84.3292	65.8745	71.5999	71.1645	75.6053	56.7131
LOC_Os01g20850	0.512839	0.162667	0.671159	0.600192	1.36087	0.568841	0	0.123242	0.194798	0	0	0.191485
LOC_Os01g20860	3.33021	3.04216	2.89543	4.0022	3.84956	3.67191	8.99049	9.72761	7.68583	9.59151	11.4062	6.56586
LOC_Os01g20880	0.319464	0.243741	0.222957	0.328781	0.381276	0.332605	0	0	0	0	0	0
LOC_Os01g20890	23.6072	31.5062	29.9953	33.4079	38.1288	35.6586	15.9216	11.6336	16.8497	8.23721	8.93839	18.3516
LOC_Os01g20894	0.435515	1.79754	2.42716	1.76772	2.24636	3.36741	2.65025	3.79348	4.25879	3.1622	3.55871	2.44368
LOC_Os01g20910	0.603497	5.46494	7.21891	3.00202	4.80007	5.17498	1.98161	3.44597	4.79587	2.69252	3.73705	4.21049
LOC_Os01g20930	1.98884	2.82399	3.27531	2.11615	3.49799	2.74101	6.4222	10.6099	6.74976	5.95059	5.52714	5.24928
LOC_Os01g20980	3.46579	1.61509	1.14229	1.47996	2.51768	0.419179	0.0164539	0.180641	0.161578	0.242412	0.608084	0.145009
LOC_Os01g21034	0.00832932	0.00943232	0	0	0	0	0.111756	0.217962	0.0428629	1.41584	0.170117	0.0287304
LOC_Os01g21120	3.16781	1.31368	3.27207	7.59528	3.04492	2.97765	0.482883	1.8643	0.446432	0.343598	0.205225	1.09616
LOC_Os01g21130	0	0	0	0.202498	0	0	5.23859	5.86529	3.28111	3.02067	3.26115	3.12716
LOC_Os01g21170	4.04565	4.30387	5.21653	4.17192	4.50046	5.36521	0.449267	0.615563	0.784283	0.347001	0.661462	0.720428
LOC_Os01g21250	4433.88	142.106	70.6333	3073.71	71.3969	31.6667	2086.91	1671.88	2595.61	3316.91	4247.88	3375.35
LOC_Os01g21420	7.66867	5.94605	9.86543	12.4467	6.23051	10.4106	66.9236	88.1772	88.732	117.58	114.469	79.7369
LOC_Os01g21440	141.721	112.068	117.46	138.523	115.138	109.455	45.96	58.7272	37.6356	38.1628	41.7429	28.8613
LOC_Os01g21520	0.497715	3.5571	3.56408	0.833506	2.92396	3.14342	0.847596	1.93826	1.65275	2.11724	0.800788	0.511602
LOC_Os01g21560	5.61568	7.4668	6.04256	4.34822	7.7873	7.03544	2.57724	4.04424	1.86943	2.45062	2.63608	1.55153
LOC_Os01g21590	3.71456	0.158453	0.0287314	8.68233	0.0687493	0	0.369323	0.317785	0.091299	0.0550131	0.0572925	0.176388
LOC_Os01g21630	0	0.0395718	0	0	0	0	0.354814	0.345827	0.350705	0.398694	0.303256	0.339751
LOC_Os01g21880	0.716174	0.189959	0.0622553	0.738454	0.206528	0	1.66672	1.36356	2.74147	1.00917	0.497117	0.870402
LOC_Os01g21960	0.217968	0.266973	0.424856	0.347479	0.293955	0.221112	0.771978	1.33666	0.368323	1.88983	0.805799	0.269357
LOC_Os01g21990	20.2677	47.4566	47.5962	24.4421	48.2524	53.024	7.28253	3.36306	6.51086	3.50366	3.14293	7.87192
LOC_Os01g22000	4.46336	8.42535	9.1878	4.13659	8.98235	9.86726	0.200926	0.168048	0.18606	0.102935	0.0585024	0.128164
LOC_Os01g22010	227.032	29.3149	35.491	99.5401	26.2121	25.6227	197.463	174.74	173.406	211.487	200.801	188.779
LOC_Os01g22230	0.853512	1.63384	1.30713	0.743853	0.840256	0.949548	0.223063	0.0355353	0.536436	0.097073	0.0753395	0.453956
LOC_Os01g22249	13.0086	8.60103	4.10099	5.90278	4.08745	3.80736	16.1763	7.6756	8.17756	4.93466	7.15515	13.7296
LOC_Os01g22352	0.689353	0.636322	2.20043	0.503223	1.43091	1.17124	0.408321	2.57108	1.52073	0.700272	1.93927	1.87805
LOC_Os01g22370	10.8999	3.49909	2.57424	7.07847	3.35834	1.86151	3.8652	4.25435	2.33603	2.9407	2.018	3.467
LOC_Os01g22430	21.954	48.0687	45.2696	33.668	48.4366	40.4558	6.48297	7.97332	9.21885	7.53125	6.96086	8.83512
LOC_Os01g22480	0.726803	1.54271	1.46631	1.28931	2.07171	1.57245	4.44782	4.48307	5.7857	4.58208	5.13318	5.32316
LOC_Os01g22510	45.1974	41.1225	43.4113	37.8467	38.5149	44.1383	67.2879	61.3049	74.7368	71.1601	70.7412	67.6678
LOC_Os01g22600	26.1402	7.41114	7.0073	23.9744	6.75261	6.01491	30.2996	42.2299	34.6354	30.3531	40.0657	60.1188
LOC_Os01g22630	12.5352	3.84489	3.82088	7.36086	4.8362	3.98014	2.55184	3.41602	2.18366	1.74009	2.40286	2.79379
LOC_Os01g22640	0.400283	0.256728	0.122541	0.973848	0.34756	0.274361	0.736102	0.660982	0.814632	1.68085	1.02868	0.883188
LOC_Os01g22900	304.625	242.652	227.055	122.165	230.677	230.21	496.46	485.427	413.482	282.318	236.972	255.243
LOC_Os01g22910	0.19485	0.612372	0.880543	0.119362	0.755299	0.889319	0	0	0.0266892	0.0132967	0	0
LOC_Os01g22980	36.7431	162.866	141.703	50.6007	140.05	159.529	187.462	108.971	175.998	154.601	176.434	198.993
LOC_Os01g23580	0.94676	0.729331	0.581044	0.709486	0.458887	0.49868	1.1285	1.23062	0.94093	0.497176	0.667958	1.27394
LOC_Os01g23705	0.330643	0.294558	0.413811	0.79691	0.35117	0.563984	0	0	0.0331937	0	0.0660432	0.0625268
LOC_Os01g23800	0	0	0	0	0	0	0.545852	0	0	0.082333	0.042856	0.121226
LOC_Os01g23850	0	0	0	0	0	0	0.571215	0.684011	0.741458	0.638477	0.415838	0.507771
LOC_Os01g23870	0	0	0	0	0	0	0.138718	0.282765	0.153926	0.278977	0.11237	0.193908
LOC_Os01g23910	35.804	28.9939	28.5581	41.2547	34.5045	33.6454	49.4612	51.259	74.5892	58.7225	67.073	66.3325
LOC_Os01g23970	0.890204	1.02982	1.68068	1.46962	1.74472	1.40343	0.217709	0.508943	0.350723	0.128992	0.229941	0.149329
LOC_Os01g23990	14.9933	27.8858	23.8117	11.6582	28.3769	22.8784	12.888	6.75908	10.647	14.3429	11.112	6.04824
LOC_Os01g24070	14.3886	23.1245	17.7475	10.4657	20.3151	16.9704	9.95743	5.20632	8.54931	16.4314	12.1074	7.08476
LOC_Os01g24080	0.112442	0.185925	0.214796	0.078297	0.212058	0.28761	0	0	0	0	0	0
LOC_Os01g24090	41.1999	35.0345	26.4561	39.9284	36.8341	30.8332	0.515812	0.427447	1.53255	1.26978	0.491934	1.09904
LOC_Os01g24120	2.14024	2.0786	3.48636	2.75692	2.86714	3.00044	0	0	0	0	0	0
LOC_Os01g24340	0.190599	0.69309	0.808095	0.262475	0.794694	0.529308	0	0.0127671	0	0	0	0
LOC_Os01g24420	0.638696	1.32583	1.97627	1.33475	1.43989	1.67105	0.251188	0.396538	0.165043	0.269292	0.127387	0.147463
LOC_Os01g24430	0.460957	0.770607	0.803156	0.484899	0.349655	0.421998	8.56072	13.6782	4.20149	5.60488	5.79391	3.5901
LOC_Os01g24440	3.21088	3.63424	3.51397	2.28372	3.52981	3.7609	5.70192	5.07587	3.81003	5.24817	4.62879	2.75778
LOC_Os01g24480	2.19225	2.18464	1.80224	3.59111	2.73916	1.93022	5.22325	4.28021	8.62658	5.13968	5.99653	7.53963
LOC_Os01g24490	0.664696	1.17312	1.46854	0.849304	1.18344	1.3639	0.536159	1.1032	1.68682	1.49953	1.22234	1.07679
LOC_Os01g24690	154.11	131.151	129.301	169.688	124.302	108.303	64.8047	82.4199	45.6043	36.6418	46.9303	68.9835
LOC_Os01g24710	0	0	0	0	0	0.0164991	2.68733	15.411	5.72664	6.3548	8.88381	17.8152
LOC_Os01g24750	27.2699	17.3647	16.2529	24.4362	16.3905	15.6171	35.8883	33.3884	29.0026	18.6975	23.6757	37.8009
LOC_Os01g24764	9.49153	19.4814	17.1449	11.5431	20.5472	17.5386	0	0.0127773	0	0	0.0137832	0
LOC_Os01g24880	20.0347	12.6706	13.8067	17.1378	12.7224	13.5402	38.6303	38.4023	36.1005	41.5647	42.4109	37.1817
LOC_Os01g24920	1.76173	0.865861	0.955549	1.63266	1.24197	1.46768	3.03617	3.20749	1.69936	1.99571	2.26956	2.17337
LOC_Os01g24940	4.33351	3.6262	3.00349	3.54288	4.21923	4.23628	0.550607	0.715085	0.700295	0.595581	0.784336	0.746256
LOC_Os01g24980	0.235388	0.292765	0.186845	0.865168	0.435201	0.103912	1.05369	1.17808	1.28011	1.2918	0.65097	0.896555
LOC_Os01g25010	0.754828	0.748416	1.22741	0.829967	1.45293	1.34063	80.9322	65.5852	130.932	82.9368	105.95	116.661
LOC_Os01g25189	0.0326716	0.0568918	0.0236527	0.53581	0.0481576	0.0460353	3.21249	4.21196	2.64007	2.29806	2.3373	2.62388
LOC_Os01g25240	0.561565	0.520071	0.441132	0.925229	0.586362	0.545249	1.55931	1.92895	1.36452	1.58076	1.16228	1.12088
LOC_Os01g25270	1.00969	0.936945	1.33369	0.954216	1.2482	1.32076	2.36553	2.09002	3.17921	2.24348	2.65044	3.21139
LOC_Os01g25360	0.931598	0.240387	0.390645	0.384226	0.595536	0.262576	0.934793	1.25932	0.669821	1.04848	1.37617	1.24095
LOC_Os01g25386	31.4464	15.8944	18.2111	24.9142	17.2943	17.4381	91.8759	74.3535	107.131	93.2283	116.608	94.5416
LOC_Os01g25402	0.0254055	0.0689341	0.110158	0.0473177	0.0419182	0.0874231	0	0.00640485	0	0	0	0
LOC_Os01g25484	5.64602	13.9019	10.7094	7.53555	12.2476	11.9995	287.398	279.352	247.645	335.614	358.048	244.833
LOC_Os01g25500	0.160607	0.159833	0.164551	0.235941	0.254632	0.120467	0.984366	1.72782	0.423965	0.572683	0.643263	0.477019
LOC_Os01g25530	8.57123	10.2744	8.10966	12.1179	10.5154	9.07822	21.767	22.2107	25.6753	18.936	25.1941	24.2479
LOC_Os01g25540	19.2073	4.64922	4.44103	27.5055	3.51091	3.46574	5.64527	7.1407	4.63731	4.57408	4.8736	6.74914
LOC_Os01g25600	42.6623	38.5735	31.9382	41.1534	38.7983	33.3467	25.6169	15.7111	38.4226	31.3972	31.1996	48.5993
LOC_Os01g25720	0	0	0	0.00838941	0	0	1.61941	1.69601	1.62364	1.17699	1.62524	1.47733
LOC_Os01g25740	0	0	0	0	0	0	5.8441	6.00668	4.71117	4.05443	4.7893	3.10648
LOC_Os01g25760	0	0	0	0	0	0	0.288737	0.334287	0.496693	0.289182	0.422826	0.384618
LOC_Os01g25780	0.0307042	0	0	0	0	0	0.106811	0.325823	0.052964	0.231301	0.135434	0.363849
LOC_Os01g25800	0	0	0	0	0	0	0.164722	0.240866	0.540055	0.309507	0.254019	0.407327
LOC_Os01g25810	0.484087	0.490235	0.357908	0.456163	0.40416	0.368196	2.03723	2.26592	1.91359	1.42785	1.97819	1.62529
LOC_Os01g25820	23.5006	107.686	125.999	36.0675	105.88	129.487	17.648	19.9103	12.1168	19.2251	14.6543	9.74204
LOC_Os01g25920	249.441	215.695	187.896	277.364	236.245	197.325	0	0	0.0309656	0	0	0
LOC_Os01g25990	8.66145	13.7017	13.5979	9.61691	14.7674	15.7164	33.6641	32.9368	46.6803	49.3022	49.2238	43.848
LOC_Os01g26039	32.5216	16.8644	21.8053	31.8882	21.7003	29.2542	40.0194	41.6335	72.8133	60.0211	67.4969	57.4215
LOC_Os01g26120	4.43624	5.05401	6.36842	7.32034	6.59195	5.72011	12.9634	14.4169	16.8741	21.7455	22.3973	9.28544
LOC_Os01g26130	31.2907	27.9584	31.0164	36.5068	30.3137	34.0664	0.029629	0	0	0.00996848	0.0638582	0
LOC_Os01g26174	0.704039	0.562268	0.606702	0.676005	0.596585	0.611139	1.60393	3.09983	2.2402	0.740404	1.74071	3.71871
LOC_Os01g26210	1.31271	3.73694	4.8714	1.73521	4.08837	4.72464	2.88961	4.09776	5.68746	2.74412	3.422	5.14384
LOC_Os01g26270	0	0	0	0.0882501	0	0	3.05921	5.19699	3.49384	2.22269	3.06507	3.73556
LOC_Os01g26280	0	0	0	0.314818	0	0	8.1217	9.68369	7.01993	3.71233	3.93144	6.84784
LOC_Os01g26300	0	0	0	0.0544359	0	0	0.151703	0.137822	0.326383	0.112615	0.105655	0.413461
LOC_Os01g26940	9.62039	8.58981	10.5657	7.95616	10.5025	10.5307	1.0985	1.28916	1.24345	1.3453	0.774737	0.719066
LOC_Os01g26970	2.34701	2.2127	2.49352	2.32738	1.99963	2.38217	0.635227	0.446764	0.52948	0.563438	0.595569	0.447564
LOC_Os01g27020	3.0222	3.23725	2.90556	3.73102	3.01411	4.05889	2.11132	1.86887	2.11363	3.18924	2.20687	1.05956
LOC_Os01g27140	0	0.329345	0.215475	0.0907516	0.125222	0.179383	1.45731	0.890975	1.51181	1.68763	2.00664	1.5043
LOC_Os01g27210	62.1467	17.8958	25.7422	55.2891	17.7161	19.5634	7.72494	12.9805	16.233	12.5205	19.416	17.673
LOC_Os01g27240	0.208349	0.131837	0.0733074	0.0280046	0.0927722	0	0.0605689	0.0222645	0.0938675	0.0226564	0.035077	0.183612
LOC_Os01g27340	0	0	0	0	0	0	1.0213	0.579649	1.24175	0.609597	1.15519	2.11771
LOC_Os01g27360	2.96037	1.77518	2.33205	4.77593	2.65308	1.47399	0.690223	0.820579	3.82219	2.09504	4.48546	3.85735
LOC_Os01g27449	0.196411	0.217109	0.534414	0.123672	0.352101	0.330941	2.78074	6.5187	2.04201	6.19358	5.69795	0.530627
LOC_Os01g27640	0.819077	0.870267	0.602086	1.04711	1.12653	0.725476	0.0998531	0.0650783	0.0911178	0.077528	0.103804	0.147251
LOC_Os01g27860	5.39971	0.0427116	0	1.78305	0.0962215	0	0	0.0343415	0.0355647	0	0.0352352	0.253878
LOC_Os01g27880	19.8019	24.4197	19.4348	26.8231	22.0039	18.6948	14.2053	9.47156	28.5466	25.4463	28.6792	25.84
LOC_Os01g28030	0.0763237	0.0522622	0	0	0.0908017	0.0330021	3.95118	3.96583	0.857483	9.1135	1.67732	0.409801
LOC_Os01g28290	5.26724	5.52622	5.48679	5.05459	5.06396	4.49696	0	0	0	0	0	0
LOC_Os01g28450	1.02808	19.6533	23.5719	5.18016	2.13826	14.5398	0.805431	1.41281	3.09354	5.18099	2.12257	10.4435
LOC_Os01g28474	0	0	0	0	0	0	0.126649	0.35003	0	0.114994	0.0118641	0.0122102
LOC_Os01g28500	0.41571	0.460918	0.832653	0.948946	0.721916	0.449674	0.321107	0.89309	0.438112	1.32146	0.360403	0.16851
LOC_Os01g28680	69.3882	19.9239	26.5002	42.4814	21.6355	27.3266	28.0428	28.9558	40.7572	33.4952	34.4764	44.8006
LOC_Os01g28730	3.3965	2.15991	2.02629	2.92121	1.91734	1.90359	4.72927	3.37093	4.42055	4.02252	4.5374	3.69562
LOC_Os01g28790	110.995	37.6099	23.6355	166.415	25.1188	15.5073	179.488	164.895	115.943	93.1964	156.286	94.7591
LOC_Os01g28840	0.0363369	0	0.0405104	0.0287012	0.0424798	0.0197255	0.627355	1.48219	0.409527	1.12778	1.11178	0.508355
LOC_Os01g29104	0.410806	0.891513	0.7068	0.290185	0.714678	0.625867	0.0528083	0.247469	0	0.198943	0.102784	0.101534
LOC_Os01g29150	1.0669	0.725585	0.165239	1.58741	0.428477	0.224891	0.935497	1.76494	0.139522	0.368518	0.403964	0.206406
LOC_Os01g29220	0.411027	0.402386	0.425858	0.503797	0.494913	0.295811	3.61884	4.91801	5.28407	3.66584	4.9752	4.25809
LOC_Os01g29280	5.38474	3.28762	0.731142	2.62251	0.786356	0.292725	43.6572	17.5542	9.1871	13.1698	24.5273	5.65778
LOC_Os01g29330	105.689	56.8876	33.4338	90.9204	23.1158	25.0984	37.746	32.1166	5.44445	9.0838	24.6968	15.0583
LOC_Os01g29390	0.99425	1.03223	1.15621	1.79592	1.15655	1.22061	11.6351	12.4312	21.3856	18.806	17.7694	20.1366
LOC_Os01g29450	1.20614	0.828861	0.660059	1.19851	0.760111	0.627136	0.284417	0.198696	0.172876	0.0883541	0.187754	0.16766
LOC_Os01g29507	0.465923	0.700503	0.910996	0.703133	0.659954	0.814722	0	0.046656	0.0194402	0.0187871	0.0483716	0.00916674
LOC_Os01g29600	0.357902	0.984591	0.677402	0.922214	0.621971	0.951279	2.27348	1.5797	1.37748	1.5414	1.07272	1.44887
LOC_Os01g29640	1.33023	0.960598	1.74271	0.827867	1.99786	1.16178	0	0	0	0	0	0
LOC_Os01g29804	0	0	0	0.0177193	0.0450499	0	0.0989953	0.303041	0.0139779	0.0699183	0.0144271	0.0280281
LOC_Os01g29830	60.9481	55.1565	54.7713	84.9284	59.9672	59.7714	14.721	14.2288	21.8454	21.0856	24.4272	21.7548
LOC_Os01g31110	80.6497	84.6929	73.2217	76.4834	86.0663	75.0475	31.2842	27.9935	55.2548	40.4598	43.4882	64.2862
LOC_Os01g31210	0.743506	0.784422	0.465869	1.38919	1.22505	0.653928	0	0	0.0401557	0.0394148	0	0.0402596
LOC_Os01g31360	16.6063	34.2818	39.3098	19.8108	35.344	43.2962	213.715	200.206	79.86	257.38	240.014	85.5192
LOC_Os01g31370	1.96401	0.115429	0.185491	3.72946	0.0844157	0.0676554	1.90973	1.39258	0.751787	0.295736	1.06554	2.96027
LOC_Os01g31450	0.774857	0.0338929	0.0582604	0.13177	0.0615635	0.0324288	0.0916904	0.273285	0.178847	0.0452318	0.252871	0.255054
LOC_Os01g31570	15.4923	8.89085	8.16253	19.6309	9.83824	7.15494	3.16476	1.92197	1.57594	2.16188	1.8928	2.70383
LOC_Os01g31680	114.744	220.885	239.527	116.956	219.052	239.414	77.5525	72.2154	83.3383	72.5247	59.2523	73.5517
LOC_Os01g31690	1015.46	3310.49	2699.26	1381.43	2626.99	2318.83	3612.05	2854.14	2947.69	3947.96	2766.73	2824.42
LOC_Os01g31850	0	0	0.12942	0.0634214	0	0.0312996	0.680608	0.146426	0.154119	0.123263	0.025819	0.0250798
LOC_Os01g31920	0	0	0	0	0	0	2.05147	1.09157	1.65592	1.82289	1.85313	2.11404
LOC_Os01g31930	0	0	0	0	0	0.0606119	0.152423	0.0483325	0.098431	0.674473	0.0999974	0.0471433
LOC_Os01g31940	4.01089	10.3877	13.4495	6.54229	9.67575	13.6038	2.18813	2.84524	2.35891	1.73489	1.53737	2.02304
LOC_Os01g31980	7.34623	3.50906	3.42305	4.14843	3.40505	3.61937	17.6178	14.1236	16.0765	13.7476	23.9833	16.8845
LOC_Os01g32090	0.663325	0.49885	0.50216	0.450624	0.633852	0.477053	0.116011	0.0911613	0.0967663	0.0922834	0.0724885	0.0586444
LOC_Os01g32130	17.0835	17.1161	17.5248	15.0148	16.9289	20.0701	5.91332	6.97966	3.6444	1.85926	2.39749	3.69358
LOC_Os01g32230	0.0244969	0.0481556	0.00397935	0.0122059	0.0157556	0.00775706	0.00314715	0	0	0.00606689	0	0.00300762
LOC_Os01g32259	20.857	10.3165	11.1864	16.0853	11.4827	9.73877	14.9202	13.6594	25.507	21.3461	27.9695	22.8169
LOC_Os01g32330	93.0014	62.8121	85.7902	81.0266	60.1087	79.4483	138.428	185.314	131.485	160.321	152.893	102.613
LOC_Os01g32350	105.677	99.5701	98.3532	97.3127	103.529	109.729	22.9524	28.3718	39.0172	27.2283	32.0271	46.3165
LOC_Os01g32364	7.42788	1.36543	4.01816	8.47912	2.10853	4.172	2.25627	3.02165	1.32056	3.37795	0.970961	1.14209
LOC_Os01g32380	29.673	0.801421	2.13528	42.7397	0.158816	0.861445	0.21235	1.47462	0.984975	0.906923	0.682695	1.03492
LOC_Os01g32439	0	0	0	0.711422	0	0.0267655	0	0	0	0	0	0
LOC_Os01g32460	21.6279	4.19619	13.6343	11.3639	2.32132	10.5009	1.45679	1.58665	0.923449	3.76329	0.897642	1.30063
LOC_Os01g32670	1.23497	0.442927	1.72814	2.51147	4.7041	0.292156	0.396011	0.371863	2.23316	0.318382	0.424096	9.67364
LOC_Os01g32710	0.264319	0.21987	0.218708	0.392694	0.258526	0.485913	3.6595	3.98168	3.90505	3.3568	3.66381	4.52012
LOC_Os01g32720	5.10218	5.74643	6.37197	6.3029	6.7888	6.76427	11.6035	11.633	10.9275	10.1294	10.9704	10.4981
LOC_Os01g32770	19.0351	1.8684	0.640333	44.0555	0.933048	0.607243	9.39187	13.7559	3.41593	1.75541	1.7909	10.1848
LOC_Os01g32780	78.2145	7.7182	15.8667	31.8534	14.3612	15.415	6.11854	29.5097	20.065	12.3443	21.9389	24.578
LOC_Os01g32830	45.4994	69.7264	45.7375	56.3345	57.8864	43.6843	5.3107	4.19901	9.30813	10.9487	5.41997	9.15731
LOC_Os01g32849	0.0920597	0.082383	0.0446679	0.301107	0.0578814	0.0433921	0.11803	0.0960982	0.10636	0.184115	0.164472	0.109985
LOC_Os01g32864	14.1567	11.6796	10.5424	15.1974	13.1772	11.5489	3.25051	5.16266	3.82144	3.81737	4.70238	3.04836
LOC_Os01g32990	0.0962023	0.0756553	0.143258	0.100014	0.0998489	0.111481	0.00911116	0.0258239	0.00459084	0	0.0137752	0.00432948
LOC_Os01g33030	51.7094	37.61	41.7419	50.2426	37.2819	39.8161	24.7345	27.8234	16.7753	9.48998	11.8769	20.7242
LOC_Os01g33070	0.756195	0.675505	0.469652	0.786637	0.969756	0.855163	0.0301075	0.0160288	0.0491227	0.0317501	0.048956	0.174883
LOC_Os01g33080	0.121293	0.0370061	0.0931771	0.16853	0.10034	0.135715	0.228016	0.189904	0.0812988	0.475668	0.120208	0.0875312
LOC_Os01g33090	6.31881	1.63229	2.03236	3.65203	2.09491	1.86463	0.526276	0.917091	0.534033	0.558756	0.453617	0.771107
LOC_Os01g33110	1.21047	2.11264	3.08742	2.1884	2.07321	2.52	0.472127	0.308148	0.860084	0.306624	0.428661	0.795817
LOC_Os01g33230	5.60682	1.93734	1.48372	4.85646	1.91647	1.72551	0.877783	0.755948	0.854233	0.721088	0.860059	1.36571
LOC_Os01g33260	0.0558181	0.0198984	0.0301664	0.0383664	0.0172399	0.0260142	0	0	0	0	0.0113708	0.00504606
LOC_Os01g33490	3.10514	3.25098	3.18785	3.22185	2.90372	3.59574	0.927926	1.14845	1.17847	1.20486	1.07215	0.950839
LOC_Os01g33684	0.00533271	0.00603889	0	0	0	0.0223961	2.67162	2.58892	2.27742	2.14093	2.64215	1.92245
LOC_Os01g33710	9.60157	11.8665	11.1849	8.019	11.4469	12.7627	0	0	0	0	0	0
LOC_Os01g33720	7.62361	15.3286	14.5754	7.84602	16.0239	16.442	0	0	0	0	0	0
LOC_Os01g33740	0.818308	0.684538	0.817074	0.841123	1.09584	0.877912	0	0	0	0	0	0
LOC_Os01g33762	15.4049	27.2352	20.1098	19.886	35.4663	20.055	0	0	0	0	0	0
LOC_Os01g33764	1.44543	3.4336	2.68902	1.60159	3.46499	2.61809	0	0	0	0	0	0
LOC_Os01g33770	0.137338	0.0900539	0.223841	0.219928	0	0.216963	6.49593	10.0772	8.48715	8.34542	6.90635	8.20046
LOC_Os01g33784	6.20491	7.49057	7.68123	7.18053	8.61251	8.07426	57.6042	62.7404	52.5782	59.6185	61.4704	50.1679
LOC_Os01g33840	0.771783	0.320626	0.962646	2.63438	1.12939	0.260156	0	0.159639	0.550668	0.415243	0.494765	0.258462
LOC_Os01g33869	0.0320384	0.0198864	0.0297607	0.0302467	0	0.00964002	0.0385539	0.0372889	0.0706679	0.0685895	0.0313595	0.337728
LOC_Os01g33950	0.115127	0.0506158	0.0146056	0.106965	0.0637261	0.014169	0	0	0.00584289	0.00573559	0	0.0111869
LOC_Os01g34010	0.0828992	0	0.0807343	0.0481056	0.0689046	0.049259	1.22383	1.47279	0.730007	0.813761	0.970768	0.436199
LOC_Os01g34020	0	0	0.105924	0	0	0	0.571876	1.55083	0.337942	0.498728	0.676891	0.581436
LOC_Os01g34050	0.0366601	0.0401132	0	0.151032	0.0428009	0	0.925601	0.526847	0.719207	0.902557	0.65778	0.896505
LOC_Os01g34060	7.82433	12.2013	7.60394	10.1509	11.0743	8.91194	35.6983	37.3788	31.7249	51.0879	40.5507	23.6007
LOC_Os01g34290	0	0	0.0107123	0	0.00510915	0	0.083764	0.0776026	0.0892529	0.0458135	0.0729047	0.0429491
LOC_Os01g34350	1.90026	3.80179	4.96414	2.60885	4.11476	5.07307	1.32954	1.76184	1.16483	0.890319	1.08947	1.347
LOC_Os01g34560	0.0833954	0	0.0484547	0.0112583	0.095844	0.117697	0	0.155939	0.00970016	0.225847	0.019404	0.00998502
LOC_Os01g34630	4.3335	3.51718	4.20968	4.45278	3.90638	3.53785	0.712718	1.23794	0.964063	0.611959	0.939258	0.970093
LOC_Os01g34790	11.2984	26.2199	23.0762	14.3221	32.361	21.8149	23.7277	22.1585	16.5279	19.794	13.3569	11.5217
LOC_Os01g34850	1.4818	1.08232	1.88518	1.31985	0.718628	1.8335	18.3836	21.2709	22.308	27.8128	24.9623	15.5893
LOC_Os01g34890	0.441545	0.191687	0.147532	0.467798	0.222972	0.337287	0.654348	0.966815	2.01817	0.761111	0.703555	2.19866
LOC_Os01g34900	1.75406	0.777405	0.721261	0.652742	1.16906	0.382685	0.0558734	0.498927	0.105113	0.452528	0.0524986	0.10353
LOC_Os01g35030	2.43165	2.92255	3.65921	2.66339	2.54961	3.27306	0.894968	0.823524	0.527899	0.605202	0.610356	0.470266
LOC_Os01g35040	20.2397	10.9045	11.3299	34.4613	11.3812	11.2724	16.8854	23.6828	21.0782	20.9839	27.4105	26.822
LOC_Os01g35050	53.5799	10.4187	11.9285	23.7512	10.7576	11.567	20.1646	20.1702	9.35555	11.6616	10.6762	7.15641
LOC_Os01g35170	28.2876	35.5301	40.577	28.154	37.757	43.6539	9.27581	9.95367	9.06498	6.31123	7.57829	10.0134
LOC_Os01g35184	7.87575	9.7968	15.9393	11.347	12.4736	15.3399	58.9448	46.0559	62.2826	54.9004	53.4225	57.7389
LOC_Os01g35230	0.611898	0.552451	0.647792	0.427553	0.328066	0.393659	0.0512999	0.0854328	0.0514563	0.100008	0	0.0370361
LOC_Os01g35330	0	0	0	0	0.018402	0	31.3367	56.8884	38.3033	21.8458	21.2331	28.7219
LOC_Os01g35580	0	0	0	0	0.0199207	0	43.22	46.912	36.332	27.7571	38.3467	38.9982
LOC_Os01g35590	0	0	0	0	0	0	1.32924	0.547635	2.22218	2.00865	2.28077	3.83806
LOC_Os01g35789	0	0	0	0	0	0	63.6331	55.5953	95.3836	70.0243	76.0249	98.9611
LOC_Os01g35830	0	0	0	0	0	0	26.0726	27.5096	15.0143	14.1105	13.5672	15.833
LOC_Os01g35860	0.35118	0.263206	0.304193	0.407773	0.310197	0.464636	0	0	0	0	0	0
LOC_Os01g35910	0	0	0	0	0	0	3.42822	4.34173	3.18779	2.97112	4.13727	3.5009
LOC_Os01g35930	0	0	0	0	0	0	52.9656	45.7453	42.6285	27.2484	40.5886	59.4026
LOC_Os01g35990	8.90167	5.91756	5.53601	9.25529	4.93938	5.52424	15.7138	20.3283	11.1285	10.7888	10.9467	12.1219
LOC_Os01g36070	14.0287	11.5186	6.4742	9.55088	9.7863	4.3923	22.0059	54.2725	16.9722	27.5488	23.2093	17.6366
LOC_Os01g36090	9.04267	43.0293	42.1311	17.8842	39.9077	33.962	4.95439	6.91301	5.25931	2.02554	1.53117	4.32828
LOC_Os01g36220	6.35233	3.83214	5.90317	5.57356	5.71372	6.0297	11.6045	22.6501	17.6933	26.0009	22.3944	12.2146
LOC_Os01g36294	3.58979	43.5201	57.2283	3.68608	62.2911	64.1258	141.265	191.055	48.3352	69.3439	59.3504	23.3663
LOC_Os01g36350	1.40315	4.15665	5.37371	1.88441	4.54501	5.10495	5.5223	6.33211	2.96417	7.93541	5.79062	1.61627
LOC_Os01g36540	1.91817	2.52563	2.27612	1.49917	2.25728	2.42986	0.686352	0.790674	0.696171	0.577699	0.690247	0.432696
LOC_Os01g36580	0	0.0656294	0.0324571	0.0160195	0.0331852	0.0158118	3.60115	5.54554	1.30608	5.791	3.10861	1.334
LOC_Os01g36600	7.8996	8.83145	9.83582	6.95658	9.10082	10.6637	0.732596	1.44897	0.756137	0.324983	0.510477	0.67423
LOC_Os01g36620	13.8273	5.46847	4.99462	9.85958	4.74527	4.45017	3.22301	4.16414	2.73075	2.66258	2.64786	2.97839
LOC_Os01g36670	1.93134	3.15676	2.87983	1.79767	2.78423	3.32116	7.03287	6.96774	5.00662	5.07454	5.38783	4.03328
LOC_Os01g36710	3.6252	3.24428	4.39535	3.14404	3.30192	4.48311	0.972005	0.945813	0.854131	0.660002	0.833016	1.13309
LOC_Os01g36720	0.479485	0.664438	0.0600046	0.0287172	0.547418	0.350588	0.736109	0.0344529	0.3811	2.74089	2.12456	0.208187
LOC_Os01g36740	0	0	0	0	0	0	7.20363	9.10394	9.75224	7.72887	10.0283	9.32402
LOC_Os01g36750	0	0	0	0	0	0	2.69359	3.50321	2.99458	1.63005	2.98989	4.03921
LOC_Os01g36760	0	0	0	0	0	0	2.66649	3.06616	2.78983	1.50406	1.81352	2.0757
LOC_Os01g36780	0.117609	0.0352708	0.100242	0.339002	0.18782	0.0763493	0.0165449	0.0542233	0.0226999	0.0167081	0	0.0111095
LOC_Os01g36820	18.3853	23.0483	22.6195	26.8698	25.1464	23.7264	6.06149	9.21376	8.58636	2.85017	4.71044	9.43016
LOC_Os01g37040	53.031	12.4067	11.0532	38.8918	9.36887	9.17574	30.9294	25.6201	21.0204	17.4731	25.4397	20.4396
LOC_Os01g37090	4.41313	5.66256	4.06372	3.26987	5.48171	5.05626	1.54518	1.5094	1.47027	0.662918	0.988384	0.765926
LOC_Os01g37130	38.0006	98.7417	77.9835	63.9249	105.463	97.2362	153.333	97.0333	152.477	135.869	133.702	137.191
LOC_Os01g37260	0	0	0	0.289903	0	0	0	0	0	0	0	0
LOC_Os01g37280	0	0	0	0.490552	0	0	0	0	0	0	0	0
LOC_Os01g37410	0.114479	0.210059	0.23144	0.184948	0.249598	0.218528	0.407595	0.290029	0.260011	0.24743	0.133155	0.154959
LOC_Os01g37460	4.21047	11.4133	2.76107	2.79274	5.78691	1.58544	1.24482	1.01478	0.634709	3.03121	1.41353	0.647968
LOC_Os01g37470	0.249829	0.295195	0.259606	0.561737	0.429538	0.243697	1.26611	1.96869	2.97874	2.20611	2.54636	1.90367
LOC_Os01g37490	2.86948	4.16418	3.9939	3.28798	4.20362	3.82729	0.443785	0.677006	1.17258	0.653975	0.709519	1.10302
LOC_Os01g37500	3.20133	2.20315	2.86694	2.70261	2.92286	2.88258	0.728754	1.86375	3.82061	1.71425	1.26316	4.79135
LOC_Os01g37510	16.3162	20.8039	16.9191	18.0404	18.8088	18.9064	1.12798	1.55083	3.40002	2.479	2.14471	4.94028
LOC_Os01g37590	30.1623	28.3501	18.5797	33.5512	30.582	24.1685	49.6993	33.3507	108.707	114.661	106.661	58.7672
LOC_Os01g37650	0.805464	0.779079	0.817872	1.13638	0.638692	0.371392	0.145429	0.15214	0.158389	0.112779	0.179027	0.18766
LOC_Os01g37690	6.81271	12.5791	13.6411	12.2819	13.8573	14.3743	122.933	91.3526	122.243	89.6948	204.751	122.513
LOC_Os01g37750	13.4685	3.73077	4.56432	5.63312	2.29891	3.37423	3.59464	4.03796	3.31775	0.954978	3.31061	4.62889
LOC_Os01g37810	1.99034	1.20466	2.02789	5.13301	1.31209	0.900336	0.933472	2.33299	2.06412	0.964376	1.8756	1.94925
LOC_Os01g37850	16.8695	19.671	20.8676	16.7876	18.4118	21.604	7.61708	12.3947	6.58161	7.36183	6.67389	5.25235
LOC_Os01g37870	30.3431	21.278	21.493	24.5711	22.2555	26.9572	9.63097	5.70007	12.7378	8.21055	9.76492	14.4019
LOC_Os01g37910	258.668	283.896	434.647	232.443	367.006	446.658	229.162	220.664	131.417	79.1501	103.527	95.7651
LOC_Os01g37920	229.796	66.7154	119.472	191.741	62.9228	109.521	313.092	199.405	112.484	231.533	175.053	238.273
LOC_Os01g37950	202.785	139.739	229.824	204.467	143.179	236.943	108.434	87.5333	54.146	97.3448	99.7039	26.4302
LOC_Os01g38100	1.15675	1.36037	1.60498	1.86019	1.8421	1.57029	0.560533	0.422186	0.663906	0.550076	0.47189	0.825529
LOC_Os01g38229	2.192	4.59869	3.39709	3.20921	4.27116	2.64044	0.129021	0.382585	0.176143	0.0449192	0.0886304	0.135685
LOC_Os01g38480	4.11767	5.43135	5.1999	4.93337	4.98042	4.43359	7.33961	15.8565	10.3441	10.7984	8.25361	8.72039
LOC_Os01g38510	257.205	154.555	130.462	214.398	118.4	97.1429	109.402	116.897	24.4461	24.6076	27.3475	30.7508
LOC_Os01g38530	20.4509	17.0975	17.5456	23.3995	21.1194	19.2797	5.79574	7.75585	9.99649	2.10227	3.21663	10.5026
LOC_Os01g38560	1.45818	0.766253	1.82157	1.08162	1.4392	1.81342	0.0775123	0.206051	0.109272	0.0357397	0.109246	0.0686711
LOC_Os01g38580	0.0376632	0	0	0.0194661	0	0.0191934	0.134497	0.127852	0.0158257	0.0229723	0.00791437	0.00768777
LOC_Os01g38610	0.541291	0.464843	0.175794	0.720617	0.386592	0.341579	3.26818	6.79309	8.93935	7.51728	4.42406	11.3289
LOC_Os01g38650	0	0	0	0	0	0	0.238172	0.133074	0.0904208	0.0442466	0.0459097	0.243175
LOC_Os01g38660	5.34908	3.0359	1.95017	9.91833	2.73474	1.89811	19.3758	21.1995	21.1311	13.7985	12.284	22.0324
LOC_Os01g38680	0	0.258405	0.245338	0.029333	0.155813	0.134111	0	0	0.012294	0	0	0.011579
LOC_Os01g38970	17.4679	30.0081	27.9868	21.8682	30.4592	26.2587	41.0306	60.0787	31.3882	29.7461	30.6791	29.2518
LOC_Os01g38980	54.4202	18.8734	10.0862	71.2812	15.9613	8.48832	104.623	84.51	84.8807	74.8082	104.572	102.181
LOC_Os01g38990	14.282	10.3339	13.1648	14.9713	10.2827	14.0491	1.55922	3.53289	1.43975	1.50637	1.41182	3.62908
LOC_Os01g39000	15.8633	17.5476	23.6372	11.3534	19.426	21.6586	21.2137	23.4637	19.5319	29.5568	22.3888	13.0373
LOC_Os01g39020	4.08611	1.81095	1.14289	2.39944	1.4122	1.11262	0.632133	0.796829	1.15186	1.45832	1.57466	2.1672
LOC_Os01g39040	0	0	0	0.0688936	0	0.0172265	0.713429	1.50707	0.760553	0.892176	1.38422	1.00046
LOC_Os01g39100	1.07214	1.30946	1.00201	0.992747	1.19493	1.23827	3.78647	3.80455	3.65557	2.53381	3.23854	3.69469
LOC_Os01g39134	3.77333	6.10772	5.81186	5.28972	5.28585	5.37638	4.84482	5.21526	1.33341	1.37203	1.48387	1.31315
LOC_Os01g39136	0.749247	0.0165118	0.0168454	0.281241	0.00701562	0.01635	0.249702	0.536077	0.5261	0.123612	1.07121	2.2132
LOC_Os01g39280	1.17786	1.29695	1.73097	2.12471	2.26491	2.55279	3.70134	4.01866	2.85404	2.35224	3.3458	2.19809
LOC_Os01g39290	1.35733	1.48762	2.37824	2.69993	1.66191	2.51898	4.0454	5.7067	2.33081	5.10632	2.97315	1.51502
LOC_Os01g39310	54.5254	32.5196	37.9084	50.4356	34.3117	38.7147	75.9486	102.631	68.0346	63.1883	69.6258	71.1684
LOC_Os01g39330	15.026	6.2968	4.12614	15.3582	4.28126	2.59167	27.8679	27.0577	9.77609	9.10875	20.4898	16.2805
LOC_Os01g39450	0.0189264	0.132006	0.154803	0.0490249	0.0751591	0.10046	0	0.00798151	0	0	0	0
LOC_Os01g39650	0	0	0	0.0434197	0	0.0609047	0.329913	0.205907	0.360384	0.274754	0.602391	0.249304
LOC_Os01g39670	4.46278	4.31391	5.77411	4.23497	5.40111	6.04085	0.0349618	0	0.0112354	0	0	0
LOC_Os01g39680	11.1915	12.2654	14.6359	11.9654	14.2652	14.5233	0	0	0	0	0	0
LOC_Os01g39770	3.32141	7.53056	11.2759	6.57866	9.81405	12.432	4.07085	6.17247	2.07194	3.56503	3.42062	2.39437
LOC_Os01g39780	8.92396	12.9774	12.2034	9.72429	12.4836	11.1872	0.627628	1.05972	0.608313	0.722826	0.626523	0.575832
LOC_Os01g39800	17.3776	25.2991	26.3463	19.6777	29.2893	28.2567	5.61918	6.72189	6.83897	6.01905	7.68903	6.22193
LOC_Os01g39810	2.00923	2.57276	3.08115	2.23658	2.65397	3.28062	4.89957	6.11101	4.10851	4.09925	5.65764	3.87985
LOC_Os01g39830	0.134186	0.222881	0.231855	0.326505	0.243603	0.324238	0.933684	0.816932	0.970908	1.03215	0.710615	0.981045
LOC_Os01g39840	4.96664	4.28561	4.91388	5.24122	5.77599	4.8663	0	0.0303486	0.0312948	0.0306218	0.00831039	0.00737589
LOC_Os01g39860	2.8415	0.455502	0.945333	0.709537	0.45541	0.500148	0.298914	0.382818	0.296617	0.271131	0.110785	0.170678
LOC_Os01g39970	0.328364	0.566298	0.666785	0.385595	0.805527	0.705421	2.85188	1.45666	0.983622	1.84041	1.07912	1.02902
LOC_Os01g40070	73.2367	5.81634	6.46217	60.5256	4.2088	4.77297	42.4086	35.6744	27.5124	26.5494	44.1089	43.6018
LOC_Os01g40094	42.942	13.8958	29.2107	29.1393	16.857	31.0952	20.8953	38.0731	39.1198	66.2491	47.3093	27.8051
LOC_Os01g40110	12.4489	11.2519	11.9508	12.5522	11.4858	11.0965	6.92534	7.36741	3.71319	2.11227	3.76301	5.70615
LOC_Os01g40120	10.1779	6.82393	6.54639	7.26391	6.43883	6.93316	0.707865	0.60739	0.362148	0.123313	0.23821	0.636344
LOC_Os01g40190	0.332471	0.281601	0.192806	0.249273	0.296908	0.23064	0.714756	1.48368	0.500008	0.550208	0.318264	0.390732
LOC_Os01g40250	4.37797	6.0558	5.89336	5.28447	6.92205	6.20937	5.6757	6.57927	3.74153	1.47563	2.39456	3.82256
LOC_Os01g40260	3.37588	1.96638	2.07229	2.41965	0.869616	1.19579	0.7352	1.53811	1.21509	0.333918	1.03991	4.0669
LOC_Os01g40280	8.99111	0.559296	1.21541	4.59849	0.693654	0.606191	5.67063	8.68229	11.0589	15.3725	16.3292	9.87278
LOC_Os01g40290	0.0237016	0.880709	3.24265	0.0861841	0.751232	2.49982	0	0.0670297	0.207639	0.066732	0.0463988	0.705149
LOC_Os01g40430	0	0	0.0506264	0.0263171	0.0210844	0.0491376	0.238926	0.409042	0.0601579	0	0.404908	0.613
LOC_Os01g40480	2.0656	0.764452	0.871433	0.981422	0.797649	0.764395	0.282869	0.318333	0.857841	0.507067	0.609482	1.02495
LOC_Os01g40570	26.0139	16.846	11.556	26.8934	11.4017	10.552	6.33191	7.44334	17.746	10.1645	12.9199	16.22
LOC_Os01g40580	0.48553	0.368015	0.25664	0.643759	0.292649	0.0385762	0.158845	0.348444	0.298664	0.121893	0.362086	0.246307
LOC_Os01g40640	32.8054	33.891	36.7035	28.9438	35.6639	36.168	13.2305	10.2468	16.4132	14.8963	14.3831	14.9067
LOC_Os01g40680	0.529028	0.541346	0.262365	0.510628	0.339257	0.354158	0.180535	0.155332	0.161929	0.0338628	0.139425	0.125672
LOC_Os01g40710	94.0929	83.1628	79.1396	97.4029	83.0795	80.3164	43.1514	26.0815	67.8298	82.12	64.9184	57.7416
LOC_Os01g40750	0.0122542	0.0127013	0	1.75729	0.0125715	1.18124	18.7745	24.3956	14.9642	12.5735	13.2958	14.8627
LOC_Os01g40820	0	0	0	0.0933508	0	0.0986735	0.618325	0.721032	0.641742	0.681838	0.709667	0.514936
LOC_Os01g40860	17.787	7.30606	8.1717	14.6049	7.73193	9.3097	25.5933	19.1435	38.5771	50.6482	48.1175	33.2745
LOC_Os01g40870	22.9683	15.1759	28.5959	21.1643	21.8669	26.7223	7.81747	3.89436	13.529	6.40831	7.46512	13.5504
LOC_Os01g40950	0	0.207512	0.43165	0.105992	0.85253	0.523245	1.59855	17.2799	4.96157	7.69876	14.7082	2.18735
LOC_Os01g40980	3.50161	3.93545	4.1338	3.47292	4.36222	4.25542	0.527741	0.241224	0.316966	0.202108	0.225791	0.337213
LOC_Os01g41010	7.07331	6.69508	4.71688	8.78422	4.94196	4.55925	5.13632	3.49322	9.67962	6.34837	8.57688	10.3865
LOC_Os01g41030	7.75844	11.4443	11.4445	9.04016	10.484	13.5756	3.60755	5.02194	2.83167	1.23198	2.15434	2.6515
LOC_Os01g41240	161.399	46.0503	44.5538	60.4662	36.6325	46.7238	19.0948	44.66	12.1954	7.92904	12.0136	12.0461
LOC_Os01g41420	84.1019	4.95394	2.48992	59.8553	0.513748	0.338916	22.959	31.8323	9.80786	11.2771	38.6721	28.7638
LOC_Os01g41430	6.59885	1.71733	1.55107	9.40661	1.76074	0.689629	1.34004	2.47568	2.72399	1.13498	3.38144	7.79519
LOC_Os01g41510	0.705374	0.229772	0.104341	0.668105	0.232112	0.121927	0.356361	1.3556	0.395183	0.226394	0.300594	0.875077
LOC_Os01g41530	2.2741	0.590249	0.421795	2.42445	0.567168	0.459078	0.92649	1.14235	0.553406	0.415908	0.625639	1.03807
LOC_Os01g41550	4.67065	1.98916	2.04399	3.59273	1.56583	1.7826	0.681414	0.865185	1.35117	1.63512	1.51092	1.16656
LOC_Os01g41565	0.0215432	2.25193	0.0209582	13.5995	0	9.24984	62.6212	65.1422	81.9953	67.0778	78.2137	79.8367
LOC_Os01g41610	43.2327	42.5842	39.0687	37.9726	36.8948	35.9943	9.71453	10.7341	10.3963	10.2326	9.87901	10.5035
LOC_Os01g41650	1.11541	1.17751	1.24319	1.2561	1.65016	1.3719	3.27388	3.72283	4.07339	3.7128	4.10885	3.4223
LOC_Os01g41710	192.873	2304.22	2357.44	748.638	2154.6	1972.03	3149.69	1443.91	627.417	2720.86	859.033	626.155
LOC_Os01g41720	0.152635	0.195297	0.0818307	0.296548	0.197688	0.132848	0.213746	0.357596	0.711819	0.454394	0.434077	0.360651
LOC_Os01g41730	0.544788	0.467712	0.372489	0.563261	0.67512	0.457894	0.112335	0.029834	0.047122	0.0298806	0.0468743	0.0605946
LOC_Os01g41750	5.60389	3.41097	3.90364	5.74833	4.33303	3.9672	1.12372	1.1418	1.17627	0.501467	0.558278	1.36276
LOC_Os01g41770	1.76828	0.905558	0.972578	1.2565	1.17819	1.00307	0.623118	1.50955	0.527639	0.0793623	0.467085	1.62539
LOC_Os01g41780	1.04423	1.53316	2.39298	1.97461	1.54151	1.41229	0	0	0	0	0	0
LOC_Os01g41800	0	0.0885105	0	0.207017	0	0.166466	7.91874	9.71503	4.6152	6.30032	7.58418	4.06409
LOC_Os01g41810	14.2876	20.2984	31.3691	31.1321	18.4281	25.4885	55.2907	62.0663	45.2196	45.6474	59.2841	46.3911
LOC_Os01g41820	6.6614	9.10735	9.48919	12.8014	7.12175	10.5075	29.6937	36.5021	21.1961	15.3515	19.9723	30.1168
LOC_Os01g41870	4.99287	4.32901	4.46711	4.39046	4.31049	4.79808	15.5118	11.7727	10.5323	16.458	13.1121	7.53011
LOC_Os01g41880	33.8171	45.5373	44.5905	38.6993	47.4688	39.3791	12.5962	15.3059	9.84131	7.28251	8.49751	10.2273
LOC_Os01g41890	1.23145	0.654529	1.02804	1.16606	0.424638	0.766767	1.1935	1.20418	1.10429	1.73994	1.32908	1.62652
LOC_Os01g41900	47.9816	11.3259	7.11801	19.2756	10.2972	6.0198	29.5119	16.9223	32.162	34.5321	30.817	19.6749
LOC_Os01g41910	4.73676	8.3932	12.5111	4.53256	8.96967	13.2117	3.90245	2.53105	2.92524	1.7549	3.48025	2.24861
LOC_Os01g41930	1.4141	2.4446	4.22687	1.60508	2.69945	4.09954	0.11793	0.152644	0.229845	0.104063	0.127472	0.181748
LOC_Os01g41980	0.565257	0.786891	0.501403	1.76479	0.747994	0.644453	0.0513123	0.0615899	0.016068	0.0788643	0.064284	0.0610704
LOC_Os01g41990	2.34165	1.36454	1.00406	2.62039	1.032	0.439786	7.72359	7.93145	6.21981	4.57436	7.47299	10.8329
LOC_Os01g42020	0.803206	0.502664	0.534241	0.360227	0.170042	0.207775	0	0	0	0	0	0.0276899
LOC_Os01g42030	10.8485	3.73497	6.34337	16.2055	3.76326	3.9521	0.775646	1.03653	3.58199	1.79282	1.37117	6.68731
LOC_Os01g42040	0.972013	0.67022	0.738605	1.10339	0.604648	0.443292	0	0.0243788	0.0255255	0.00826352	0.00861845	0.128888
LOC_Os01g42060	0.376924	0.236211	0.222391	0.297525	0.297331	0.144536	0	0.0191506	0.0297362	0.0190298	0.0197299	0.120042
LOC_Os01g42110	0	0.0318281	0.0608186	0.0297593	0.0616479	0	0.217837	1.43224	0.599922	1.09957	1.36955	1.21944
LOC_Os01g42120	27.2333	26.9846	25.9076	26.9802	28.7918	27.6572	6.59802	7.94691	7.78912	5.5272	6.95546	6.13509
LOC_Os01g42140	29.2811	7.2265	6.5865	20.1182	6.63054	7.30251	7.08616	7.41458	6.66879	4.06091	4.94903	8.75941
LOC_Os01g42150	0.768242	0.0535041	0.101358	0.247501	0.449619	0.246962	0	0.0393743	0	0	0	0.0419199
LOC_Os01g42160	9.49342	8.64511	10.6456	7.38465	10.2424	12.4852	0	0.0470868	0	0	0	0
LOC_Os01g42190	14.3274	28.746	27.4381	8.50673	18.7258	26.0992	0.53414	0.579295	2.18724	0.416704	1.94125	3.84398
LOC_Os01g42210	0.522746	0.145946	0.353856	1.01358	0.135507	0.309888	0	0	0	0	0	0.0275652
LOC_Os01g42220	0.794203	0.044604	0.228116	0.457822	0.125122	0.0885779	0	0.103885	0.109272	0.0346304	0	0.0374775
LOC_Os01g42234	175.866	9.79371	6.26199	46.8509	7.3994	6.38649	3.27257	3.88148	4.47059	2.39119	4.78005	6.0523
LOC_Os01g42280	9.68959	17.1404	17.1248	11.863	17.744	18.2358	4.54103	3.11428	5.73357	6.48909	6.03834	6.18663
LOC_Os01g42294	0.0850868	0.0507631	0.144727	0.149161	0.0385671	0.041405	0.324109	0.2143	0.396723	0.566795	0.432245	0.326544
LOC_Os01g42330	1.58668	0.253293	0.330883	0.575652	0.15615	0.121583	0	0.0284618	0	0	0.0249387	0.00999451
LOC_Os01g42370	0.139209	0.0321321	0.0707788	0.0908167	0.154286	0.100681	0.0456684	0.0294639	0.137911	0.0465216	0.0348068	0.123584
LOC_Os01g42380	17.6978	3.01042	4.95093	13.9141	4.29902	4.50588	6.13814	5.25513	8.69179	3.3668	7.93721	16.9295
LOC_Os01g42410	29.1982	5.71905	3.36356	15.4324	4.91773	2.68137	7.60107	10.435	3.60342	1.41067	6.30739	13.2051
LOC_Os01g42480	55.5049	22.6916	28.0623	39.928	20.9758	23.7128	11.7229	12.3159	11.2535	10.95	12.3676	10.1998
LOC_Os01g42520	0.012864	0	0	0.197849	0.0255909	0.0121994	0.776705	3.25252	0.159787	9.36466	0.607638	0.293168
LOC_Os01g42610	0.0579967	1.15811	0.343229	0.210772	0.398415	0.151826	0	0.0358201	0.0363313	0.0241548	0	0.0117858
LOC_Os01g42690	9.10996	5.43939	2.88985	5.41334	5.1663	2.36806	2.32235	0.994467	4.73601	2.64385	4.41801	3.17478
LOC_Os01g42720	26.9205	24.0889	22.5138	29.5277	23.3131	24.84	7.13465	7.96451	8.38464	7.80922	7.53428	8.19393
LOC_Os01g42730	12.0423	6.10024	6.10588	8.57836	5.95226	6.03627	49.8435	64.1575	42.9768	47.8259	70.2647	69.0851
LOC_Os01g42780	1.68373	11.9418	1.51402	5.35536	15.5333	3.22285	1.15895	1.17384	0.279203	0.314034	0.806964	0.666686
LOC_Os01g42790	0.551016	1.79778	1.78463	0.673681	1.03953	0.843527	0.231987	0.729858	0.878259	0.380761	0.684163	1.60511
LOC_Os01g42860	25.1322	4.30001	11.9443	6.6261	8.47954	5.66971	58.0844	256.486	46.3586	68.7574	156.565	93.046
LOC_Os01g42870	12.2361	7.5812	7.88473	6.80329	7.84182	8.25765	2.57206	5.69005	3.32702	3.73131	2.9132	2.27211
LOC_Os01g42900	0.0313621	0.0468979	0.0592603	0.082273	0.147492	0.0345799	0.038917	0.0450837	0.262486	0.0276461	0.0289772	0.166454
LOC_Os01g42980	11.2876	14.5904	12.8387	13.4976	14.6846	12.1814	7.07632	8.32328	5.66815	3.69623	3.59111	5.24422
LOC_Os01g42990	2.16262	3.06575	2.82072	1.7852	2.55738	2.84991	0.365299	0.850596	0.564399	0.280994	0.356424	0.375812
LOC_Os01g43040	3.12753	5.07338	5.16983	2.62476	4.28653	5.3552	0.887282	1.23979	0.679028	0.249525	0.490724	0.410971
LOC_Os01g43060	26.1018	22.2499	22.1263	23.8703	21.1619	22.7886	11.1794	12.8239	7.66934	4.90827	6.74293	7.97048
LOC_Os01g43070	36.0074	48.5666	50.546	41.2544	47.4008	44.0655	11.7677	10.9206	16.9332	11.7244	11.1921	18.0789
LOC_Os01g43090	18.3988	129.217	167.448	30.2032	126.271	155.058	3.68521	4.86765	10.0155	2.36417	1.77995	6.4234
LOC_Os01g43100	23.915	36.7824	32.7056	34.569	37.8723	30.6579	7.52492	6.52644	7.8707	7.7407	6.93236	9.75646
LOC_Os01g43110	0.120541	0.103984	0.146048	0.212261	0.170443	0.18385	0.102314	0.0784221	0.10814	0.0400575	0.127058	0.285196
LOC_Os01g43120	143.301	127.393	134.99	131.581	133.001	146.213	31.5912	24.5436	65.6864	37.9265	52.3359	98.4929
LOC_Os01g43140	0.280257	0.0609728	0	0.120003	0	0	0.144354	0.21768	0.186292	0.561287	0.472834	0.244786
LOC_Os01g43150	83.2933	87.6022	86.0134	88.8434	91.3337	89.6723	149.204	119.086	163.223	174.944	168.074	152.592
LOC_Os01g43160	2.37114	3.23777	2.82408	4.31518	3.80256	2.83991	1.25667	1.82161	1.35668	1.72437	0.882512	1.28398
LOC_Os01g43220	0.657937	0.821262	0.909381	0.792241	0.902011	1.06337	0.482926	0.647096	0.397679	0.232017	0.226437	0.2221
LOC_Os01g43230	0.590219	1.59042	1.32885	1.36245	2.11612	1.59338	4.16414	5.65858	2.12684	6.39671	4.08607	1.37788
LOC_Os01g43270	0.53855	1.92621	3.35344	1.00987	2.45294	3.59539	0.517891	0.710651	0.712873	0.749765	0.398491	0.511628
LOC_Os01g43280	0.550787	0.258765	0.520255	0.29016	0.399495	0.47121	0.214755	0.855544	0.102961	0.558551	0.507918	0.160126
LOC_Os01g43320	1.13617	0.738946	0.352032	1.23915	0.431725	0.43127	0.831201	0.935879	0.248922	0.767304	0.446877	0.451434
LOC_Os01g43330	8.77508	9.04159	12.7894	10.0539	7.4198	13.0008	17.3824	27.2761	28.3901	27.6496	33.5901	50.282
LOC_Os01g43350	2.0067	0.57847	0.629495	1.90094	0.44984	0.518663	0.663142	0.719768	0.729666	0.670222	0.555	0.734072
LOC_Os01g43370	4.60869	2.92058	2.38567	6.39583	2.22638	2.41403	3.66512	4.95429	6.1698	6.55625	7.13799	4.45187
LOC_Os01g43380	4.42526	12.089	16.3907	5.42355	12.5083	14.5614	10.6925	9.88004	3.62799	3.02256	3.617	3.60718
LOC_Os01g43390	37.789	56.0195	56.4183	37.0824	50.9366	57.8246	14.4238	13.7473	17.4809	14.3025	17.2406	24.621
LOC_Os01g43410	73.0018	44.2051	39.521	78.9736	34.9751	36.2753	54.7001	59.1708	24.0007	13.5009	22.574	54.6965
LOC_Os01g43420	38.8803	18.5509	17.7911	35.3443	16.3137	18.8723	58.6369	58.5014	66.6267	49.7446	58.1161	73.9454
LOC_Os01g43460	2.05579	0.586945	0.428292	2.58922	0.616336	0.833321	5.00358	21.341	10.7996	2.47576	5.87538	43.6018
LOC_Os01g43480	20.8307	2.51033	2.34725	15.1432	1.96664	1.76213	37.5961	38.0368	29.3247	19.4719	29.7763	43.7663
LOC_Os01g43550	1.42797	0.478566	0.0480523	1.1609	0.73931	0.0155647	0.470964	0.589523	0.864533	0.186729	0.375998	0.896734
LOC_Os01g43580	0.586191	0.157201	0.284628	0.503946	0.185024	0.216355	2.68442	2.6273	2.10781	4.53794	2.35258	1.61211
LOC_Os01g43590	0.425978	0.102435	0.206849	0.303666	0.137571	0.244147	0.682401	0.810624	1.60381	2.38188	2.19531	0.684075
LOC_Os01g43610	3.33749	1.30811	0.963651	2.63978	0.885452	0.799124	2.26967	2.46544	1.85249	1.10372	1.95612	1.96982
LOC_Os01g43620	1.40505	1.07897	0.781028	1.68089	0.888657	0.681708	0.253509	0.536602	0.150383	0.104972	0.0859467	0.297177
LOC_Os01g43630	13.9519	6.14127	7.47347	11.8744	7.64471	7.20064	16.9417	20.5356	13.0999	12.3727	13.2787	13.9626
LOC_Os01g43650	20.3395	0.63579	1.46226	2.56493	0.988076	1.49492	0.824393	1.54017	0.699587	0.64595	1.17224	1.38094
LOC_Os01g43700	9.51297	2.39779	4.55954	3.42517	2.818	4.30784	2.12608	0.509084	5.50815	1.9084	2.78604	3.82174
LOC_Os01g43720	0.0241594	0.0237624	0.129904	0.0116003	0.091754	0	0.111611	0.0270665	0.0472529	0	0.0287697	0.259374
LOC_Os01g43740	0.302737	0.037072	0.505028	0.142049	0.626808	0.0916581	0.0259638	0.00909391	1.08954	0.0183597	0.541725	4.42807
LOC_Os01g43750	0.437679	1.07302	1.93072	0.241964	0.265158	0.460129	3.26246	2.99059	2.51677	0.285199	1.28783	6.97475
LOC_Os01g43760	17.0313	23.145	21.5842	19.0493	26.0309	23.4184	4.7749	7.77663	7.01309	3.82279	6.21118	7.67194
LOC_Os01g43774	0.0839593	0.0320037	0.177133	0.0424166	0.0558437	0.0107565	0.0263607	0	0.113153	0.0343631	0	0.835003
LOC_Os01g43844	27.6252	13.9049	11.4019	23.7798	12.5501	11.9279	25.5941	37.948	16.8709	16.9306	24.4079	29.9509
LOC_Os01g43851	4.51699	8.85519	17.5409	4.45952	12.3823	15.358	1.05943	1.99276	1.84164	0.756927	1.57622	3.46727
LOC_Os01g43870	32.9438	25.3319	27.648	40.9312	24.8017	28.1459	94.7941	81.3633	88.758	80.6631	91.8249	103.211
LOC_Os01g43890	0.41822	0.438152	0.331003	0.409742	0.481979	0.244396	0.356555	0.321812	0.215933	0.124239	0.271386	0.609966
LOC_Os01g43895	27.2475	30.0647	24.0247	30.3706	28.5813	22.8103	8.70708	8.62673	10.6734	10.4918	8.90031	7.98331
LOC_Os01g43910	25.824	7.75043	7.59094	17.548	8.04093	7.22084	9.85138	12.8818	9.89782	11.6573	10.4804	12.199
LOC_Os01g44050	39.2016	8.60747	4.34257	24.5711	7.71431	4.80088	79.3316	24.657	61.3284	74.3551	96.7662	80.8204
LOC_Os01g44110	1.18822	3.18875	2.35277	2.60046	3.04769	2.43832	1.38879	2.06974	1.20291	3.04105	1.44113	1.8274
LOC_Os01g44120	1.52682	0.766935	0.891418	2.48087	0.979666	0.289662	3.29859	2.0458	2.76388	3.14044	6.67908	2.86114
LOC_Os01g44210	413.016	457.979	451.024	451.749	460.543	454.703	137.061	115.171	332.517	278.78	284.568	274.288
LOC_Os01g44250	0.714571	0.756586	0.897402	0.752055	0.75736	0.715356	1.54394	2.52372	2.99647	1.50072	1.5714	2.32941
LOC_Os01g44290	0.325335	0.645796	0.495085	0.633253	0.739665	0.675124	2.0322	1.28574	0.709734	0.995092	0.639415	2.67151
LOC_Os01g44390	17.6567	66.397	28.9428	25.0437	54.3876	25.0704	27.2167	10.7414	36.5184	31.9099	34.2191	38.4733
LOC_Os01g44394	8.66401	7.62145	8.02017	5.92117	8.27313	7.68932	2.69615	2.80773	2.03421	1.22359	1.76531	3.25448
LOC_Os01g44950	0.284572	0.312537	0.290411	0.1844	0.261128	0.184291	0.618208	0.85275	1.08782	0.754021	0.768322	0.992627
LOC_Os01g44960	0.0708842	0	0.0172398	0.054004	0.0849285	0.0337038	0.0655828	0.58411	0.30363	0.0797487	0.313017	0.0696989
LOC_Os01g44980	4.20756	8.07888	9.59341	5.20669	8.94262	9.63598	2.48063	2.96739	2.65206	2.03895	2.49708	2.55904
LOC_Os01g45020	14.4091	3.69197	4.48582	7.98339	4.43872	3.77101	2.55263	3.51993	1.75653	1.56207	1.48255	1.79906
LOC_Os01g45030	0.0504666	0.0582807	0.0290154	0.100505	0.069292	0.0800261	0.607533	0.675797	0.59347	0.26215	0.458471	0.991565
LOC_Os01g45070	66.8092	86.6108	94.1783	58.5824	92.815	104.346	21.7293	20.2701	30.0915	21.0134	24.1343	26.0515
LOC_Os01g45090	0.120379	0	0.0436318	0	0.0181474	0.0422822	0.0357576	0.0662183	0.463281	0.185316	0.304664	0.356207
LOC_Os01g45110	1.73239	0.0622006	0.15893	0.880906	0.283384	0.0475456	0.065741	0.139867	0.377794	0.00951021	0.310496	0.696642
LOC_Os01g45140	0.553817	2.3412	2.92976	1.13382	2.5216	2.87898	2.18472	2.06282	4.70222	6.03278	7.45986	1.64956
LOC_Os01g45200	4.17782	2.85091	2.23155	3.33936	2.54927	3.14654	13.0296	12.3479	11.4378	15.4024	11.5523	8.11057
LOC_Os01g45250	19.725	5.21628	11.0717	15.1225	5.51755	10.2387	13.5385	11.8964	10.4225	10.576	13.6919	12.5151
LOC_Os01g45274	817.829	2001.34	1319.2	1229.93	1737.97	1584.99	2544.39	896.44	3079.38	3709.49	2326.4	3411.26
LOC_Os01g45290	0.744897	0.354439	0.350553	0.752942	0.335753	0.304171	0.0643715	0.133833	0.0406662	0.0551048	0.0891148	0.0736969
LOC_Os01g45370	35.6823	43.2774	46.21	37.694	46.4595	50.8398	12.2939	13.2624	16.7592	13.6603	15.6765	18.4844
LOC_Os01g45439	13.367	10.4786	11.6988	12.9699	10.7872	11.0454	39.6734	32.3317	35.5009	39.0853	38.8264	33.3885
LOC_Os01g45460	0.181352	0.0452173	0.124992	0.151365	0.130091	0.181342	12.6417	10.5611	14.351	17.5909	17.9439	15.019
LOC_Os01g45470	2067.22	2748.88	2168.65	3114.89	2978.64	2215.98	230.303	156.98	522.448	299.012	271.562	398.14
LOC_Os01g45520	0.346282	0.294488	0.592045	0.240012	0.318545	0.607092	0.382594	0.502148	0.595939	0.114416	0.248173	0.892924
LOC_Os01g45530	28.8453	30.7593	26.4112	24.0004	27.4693	25.2906	2.83078	3.62786	2.34193	0.992633	1.21384	1.98945
LOC_Os01g45550	4.28541	0.382844	0.914307	1.81507	0.471356	0.906423	0.197138	0.203869	0.183309	0.424005	0.189713	0.600998
LOC_Os01g45640	41.5621	22.0003	30.0793	33.8122	40.5333	30.5012	15.6943	82.1169	27.0947	14.3562	42.0072	31.2858
LOC_Os01g45659	0	0	0.202586	0	0	0.0787525	0.763548	1.08726	0.290321	1.44547	1.75452	0.902102
LOC_Os01g45670	0.974986	0.867105	0.852683	1.28763	0.701855	0.829699	0.877231	1.46242	1.76595	1.58072	1.75406	1.64523
LOC_Os01g45700	0.474737	0.172107	0.139776	0.619772	0.186022	0.189777	1.79838	1.97682	1.41482	3.3723	2.75668	1.08393
LOC_Os01g45750	36.8534	64.3892	54.8273	48.6332	65.2111	52.2684	136.281	196.603	111.071	77.8008	84.6179	108.124
LOC_Os01g45760	0.279472	0.188944	0.0715831	0.251689	0.202225	0.279177	0.830639	0.466678	0.282112	0.389495	0.373742	0.298216
LOC_Os01g45800	0.00612634	0	0	0	0	0	0.0367295	0.245107	0.0774984	0.0758086	0.0961913	0.116783
LOC_Os01g45830	11.9775	33.2059	43.8951	13.0484	38.0233	41.9528	3.3294	2.82702	5.1477	2.41606	2.38536	4.28512
LOC_Os01g45840	5.65871	9.27077	10.1359	4.6366	10.3393	12.883	0.192314	0.26124	0.386265	0.068701	0.259583	0.51442
LOC_Os01g45860	0.700917	0.22195	0.18319	0.663883	0.178452	0.232555	0.0334615	0.0872959	0.0109124	0.0856885	0.0446845	0
LOC_Os01g45900	1.53795	3.20033	3.38843	2.77971	4.00684	4.22775	4.70111	6.74477	5.67449	6.60053	7.50602	3.53353
LOC_Os01g45914	363.981	96.652	8.86444	940.413	34.6139	32.2424	2.3992	2.8626	6.11691	0.911983	3.8405	2.60704
LOC_Os01g45970	9.47387	11.7532	12.9097	9.38783	11.9593	12.9409	5.36887	5.33548	3.44118	2.69518	3.10424	4.58117
LOC_Os01g46030	0.949895	0.307392	0.0916257	0.917205	0.273841	0.14809	0.264888	0.161196	0.445651	0.317801	0.272899	0.273321
LOC_Os01g46120	0.644428	2.25592	3.08772	0.92931	3.34791	2.75597	2.44689	3.20438	0.916067	1.63518	1.53723	0.640148
LOC_Os01g46130	1.07031	2.25901	1.92321	1.53073	2.58821	2.42057	1.98127	2.38469	1.12023	3.26705	2.49229	0.427043
LOC_Os01g46140	2.45541	3.70401	4.52216	2.64174	5.83143	3.73922	3.91216	3.80004	1.50641	5.45074	3.62105	0.982591
LOC_Os01g46169	11.3996	10.581	10.4171	11.7126	11.2123	12.1013	22.8293	30.9899	14.4421	11.489	15.167	15.124
LOC_Os01g46230	1.24196	0.696703	0.7219	1.03286	1.09181	0.868293	0.125684	0.220147	0.301892	0.08126	0.179332	0.184842
LOC_Os01g46240	5.09254	3.79603	3.35348	4.22872	3.90355	3.70829	0.419412	0.570732	0.38289	0.475169	0.314579	0.389586
LOC_Os01g46260	0	0.0462527	0.0236956	0.0219093	0.0393043	0	0.0558847	0.144228	0.186531	0.49165	0.131548	0.151639
LOC_Os01g46350	0	0	0	0	0	0.00867167	0.134944	0.180669	0.0413341	0.557213	0.0142208	0.0359757
LOC_Os01g46370	1.77549	0.65712	0.16406	2.03756	1.10561	0.612522	0.0648963	0.231446	0.346157	0.169896	0.115094	0.105238
LOC_Os01g46400	0.686574	0.656643	0.707007	0.517001	0.623057	0.739041	1.07746	0.473248	0.201599	0.719574	0.289248	0.154068
LOC_Os01g46440	6.43057	0.406266	1.02143	3.62064	1.18425	0.595844	0.335596	1.63068	0.651872	0.158104	0.83146	4.15696
LOC_Os01g46510	16.3209	9.61615	11.7642	14.3756	10.059	11.1781	21.4866	27.0041	15.4552	15.2451	17.2663	13.8695
LOC_Os01g46570	2.68256	4.47499	6.18887	2.79567	5.24991	7.13642	5.08716	6.08124	3.73413	11.1005	9.96917	4.07149
LOC_Os01g46610	220.77	306.812	385.723	168.039	314.786	373.517	107.954	114.391	76.4719	54.3278	78.3214	82.2676
LOC_Os01g46650	2.15352	3.59975	4.89912	2.89887	3.77014	4.17984	0.874577	0.271917	0.431749	0.421983	0.579148	0.242387
LOC_Os01g46720	21.3995	39.2213	44.1117	50.6603	46.3137	44.1374	32.07	24.6337	21.4574	11.0318	12.0317	19.0238
LOC_Os01g46760	3.7311	17.5908	15.0084	7.09774	17.2787	17.7256	0.863344	1.02039	2.16257	0.819861	1.66361	3.56676
LOC_Os01g46800	7.32418	4.92277	4.8392	10.7372	4.78174	3.95287	7.63321	8.13108	8.12973	3.57456	8.66842	21.8647
LOC_Os01g46860	0.189246	0.328727	0.339372	0.029441	0.21287	0.344221	0.0786279	0.0330051	0.0332988	0.0330162	0.0113306	0.0340059
LOC_Os01g46926	186.564	81.1594	67.3409	143.715	76.1278	59.8245	234.808	206.576	281.243	305.639	353.644	299.522
LOC_Os01g46970	0.657618	1.57069	1.9311	0.886529	2.48449	2.53753	5.8308	10.5707	3.25594	7.39894	7.10697	5.01888
LOC_Os01g47050	0.696636	0.260309	0.155012	0.723106	0.304688	0.127255	1.23414	0.788317	1.04659	0.41589	0.750879	1.92133
LOC_Os01g47070	2.50781	17.2179	29.2701	2.27386	3.78004	10.5326	7.1607	12.7039	11.9101	5.47481	10.0197	19.2609
LOC_Os01g47110	3.6671	2.20883	1.67669	2.54317	2.14157	1.94249	7.69056	7.48233	6.75187	3.89111	6.23575	7.73422
LOC_Os01g47130	0.148067	0.0480938	0.0642107	0.946519	0.120868	0.218617	0.0634247	0.0603202	0.11496	0.0370716	0.0128568	0.351213
LOC_Os01g47190	24.9796	69.7312	75.8059	27.7863	76.8264	76.3112	4.49594	2.98687	8.5177	1.09232	1.53754	6.31623
LOC_Os01g47200	1.48894	3.28751	4.72506	2.47032	3.14454	4.0926	0.530453	0.888957	0.658151	0.354653	0.271281	0.632751
LOC_Os01g47256	18.1893	19.4715	20.3679	20.3843	22.3236	20.9288	5.37183	5.82155	4.44794	2.03511	3.53003	4.64281
LOC_Os01g47270	7.4155	15.3426	11.1615	12.492	14.2918	13.9505	15.6883	15.0047	18.1905	15.3036	15.3692	10.976
LOC_Os01g47290	0.190046	0	0.025056	0.0740672	0	0	0.0184772	1.01366	0.457091	0.0977211	0.58157	1.3746
LOC_Os01g47300	0.409346	0	0.0256747	0.0434369	0.029467	0.0331369	0.128158	0.841439	0.796487	0.0924583	0.685996	2.93432
LOC_Os01g47330	319.307	340.003	300.535	344.979	318.443	329.284	16.8174	17.3272	86.5866	44.1247	50.7474	94.8031
LOC_Os01g47340	53.3729	121.45	137.603	56.049	127.541	142.256	142.045	152.157	124.735	133.851	113.258	112.128
LOC_Os01g47350	33.443	31.8626	32.5256	38.212	33.2514	37.5887	6.48942	5.52763	18.9268	11.8439	10.4361	21.1141
LOC_Os01g47370	87.7541	83.3339	41.307	33.5	130.685	60.0533	2.51411	0.531321	7.52184	6.35792	8.0254	12.3045
LOC_Os01g47400	0.507106	0.431231	0.704334	0.23694	0.476121	0.749762	0.645264	0.499448	0.0632202	0.893938	0.383531	0.135628
LOC_Os01g47420	49.127	29.8422	26.1477	43.1126	26.901	25.0833	11.2374	11.4664	12.3559	8.68848	8.94638	16.431
LOC_Os01g47430	25.26	22.0865	22.4096	24.3557	23.2018	24.4288	56.264	54.6969	51.1475	52.1608	55.4065	63.1468
LOC_Os01g47470	0.776054	0.919308	1.25785	0.807944	0.861085	1.3963	0.66849	0.614357	0.535176	2.14882	0.698553	0.383073
LOC_Os01g47490	3.05525	4.71714	8.98615	4.06537	4.68214	7.53841	6.14829	9.03534	8.23808	10.6251	10.9577	6.02066
LOC_Os01g47510	0.549358	0.279467	0.425763	0.262279	0.31118	0.244283	0.688446	0.604615	0.361301	0.565602	0.27039	0.319511
LOC_Os01g47550	22.9252	24.8736	26.3029	21.7134	23.4281	23.4789	3.09308	6.151	4.04751	2.50049	2.3958	3.6165
LOC_Os01g47560	29.584	5.42017	7.37779	13.1689	5.3297	7.57687	3.47034	4.51938	3.31283	2.32394	2.60363	3.16853
LOC_Os01g47570	18.0148	53.0965	41.2109	20.0061	52.3394	37.0108	0.548419	1.27014	0.675201	0.501602	0.628207	0.711471
LOC_Os01g47580	2.02695	0.0438305	0.392541	1.32133	0.13687	0.307832	0.515006	0.25382	0.119651	0.105431	0.219992	0.248478
LOC_Os01g47600	30.5913	19.2	20.2549	26.6536	22.1611	24.3353	6.01217	8.42656	7.35691	3.68634	6.43639	6.44085
LOC_Os01g47630	1.37772	0.968154	2.40224	1.06415	0.92094	2.31377	129.814	115.84	165.841	168.19	130.247	103.591
LOC_Os01g47690	19.1812	14.4324	22.8298	19.4912	14.6314	23.0932	5.06107	10.534	7.02613	4.70154	7.40132	6.01594
LOC_Os01g47745	0.166723	0	0.0328702	0.0494355	0	0	0.42207	0.386278	0.090894	0.0506826	0.0523934	0.366859
LOC_Os01g47760	117.309	11.961	17.997	180.905	5.9139	9.85565	53.1458	62.6018	39.6062	47.1228	38.1541	41.9489
LOC_Os01g47780	0	0.0215994	0.0224122	0.0441297	0.0243298	0.0436888	0	0.0869107	0.0359238	0.433159	0	0.0554681
LOC_Os01g47810	0.946313	1.09313	1.26476	1.02331	1.1959	1.24025	0.579644	0.249107	0.304581	0.581752	0.450923	0.203801
LOC_Os01g47830	0.831665	0.36416	0.508459	0.390466	0.329847	0.380233	0.785529	1.02274	0.631671	0.303147	0.537901	0.685849
LOC_Os01g47900	2.28022	2.84701	1.55894	2.51395	2.22847	1.64741	5.29024	6.56809	4.35356	3.87815	5.84345	4.5856
LOC_Os01g48000	8.42427	6.46506	4.69281	6.7481	6.07159	4.63114	2.60706	3.34492	2.10495	1.02455	1.4099	3.06701
LOC_Os01g48010	0.789339	0.87423	1.05572	0.832717	0.830648	0.907904	0.228711	0.184131	0.25599	0.250715	0.185705	0.189398
LOC_Os01g48020	1.15709	0.824898	1.23142	0.926847	0.758378	0.982466	3.25241	1.97721	3.04198	0.765742	1.85055	5.24153
LOC_Os01g48030	1.91759	0.206126	0.330889	1.0427	0.501431	0.49735	0.681317	0.434098	0.331515	0.0235991	0.119833	0.663819
LOC_Os01g48110	1.57986	0.108203	0.449773	1.37781	0.228978	0.873631	1.80167	2.03735	2.94871	1.93124	0.627778	2.10368
LOC_Os01g48130	0.098694	0.136169	0.137995	0.122444	0.315289	0.0298713	0.145935	0.117604	0.425014	0.284592	0.0879588	0.786472
LOC_Os01g48170	0.213484	0.0933261	0.417921	0.129976	0.0917978	0.0937187	0.882242	1.32515	1.58287	1.64319	1.42203	1.67892
LOC_Os01g48220	6.10648	4.16904	3.77382	6.67476	4.4481	3.50359	16.3885	15.5753	7.07374	6.27583	7.33608	9.57348
LOC_Os01g48290	4.13483	1.07597	1.20613	4.03661	1.48241	1.21769	1.18997	1.88004	1.3472	1.13972	2.15425	1.1906
LOC_Os01g48300	177.077	238.199	250.088	152.619	247.418	267.276	22.6593	17.4418	28.6963	11.1792	11.0247	27.1106
LOC_Os01g48320	26.9019	7.37578	7.4626	14.1977	7.12316	7.46652	5.1603	7.15396	5.89765	4.90544	5.11721	6.23551
LOC_Os01g48380	61.4924	91.2423	91.5063	55.0346	91.6921	92.6607	12.1426	10.105	10.8808	5.36359	5.61926	15.2136
LOC_Os01g48446	6.65833	1.60161	2.43558	6.84924	1.14741	1.3748	4.19336	6.1197	4.53209	3.60201	5.92803	5.95872
LOC_Os01g48500	47.7611	82.0536	88.7349	57.4402	72.6653	79.6519	4.90033	3.6212	23.366	11.043	12.0839	19.8264
LOC_Os01g48610	3.4256	4.92911	3.83824	4.77598	4.17919	2.86816	3.58758	6.52535	3.4477	1.51214	2.46645	5.14318
LOC_Os01g48620	11.0862	10.9335	8.45801	14.2542	11.4531	9.43912	29.7961	34.3691	23.2376	15.731	22.2684	17.5452
LOC_Os01g48640	1.40046	7.35202	8.11388	3.19131	7.57946	8.32131	5.29226	4.52632	5.37374	2.68182	3.42952	4.32717
LOC_Os01g48670	0.0492588	0.123923	0.101312	0.0889353	0.168841	0.0926516	0	0	0	0	0	0
LOC_Os01g48690	369.451	376.779	332.398	376.066	351.41	338.392	58.3234	44.529	183.638	125.478	137.124	243.247
LOC_Os01g48720	12.8398	18.112	14.7706	16.1465	17.0648	17.2955	8.02093	9.9157	5.57906	3.31318	4.35988	7.1218
LOC_Os01g48740	0	0	0	0	0	0	0.384107	0.250712	0	0.0195894	0.0201918	0.115957
LOC_Os01g48750	0.0185315	0	0	0.0185386	0	0	0.523155	0.290135	0.0309569	0	0.210414	0.14154
LOC_Os01g48790	16.68	13.1635	14.1858	17.1909	14.0009	15.2326	40.5025	31.1816	35.065	37.2711	44.8501	33.9467
LOC_Os01g48850	4.18591	6.83216	9.02425	4.25405	7.56478	8.66375	2.50537	3.1491	2.05023	1.96882	2.08594	1.18152
LOC_Os01g48874	11.2184	50.3193	65.9779	17.8853	59.3458	69.2723	8.88407	10.2638	7.63073	4.6468	4.94318	9.56175
LOC_Os01g48900	0.473829	0.773305	0.894492	0.463301	0.823837	0.742045	0.425479	0.268311	0.263925	0.155923	0.366958	0.126858
LOC_Os01g48910	8.07772	4.692	6.37341	6.12292	4.99595	6.29761	13.2642	17.0921	8.24631	9.13399	12.1193	10.5584
LOC_Os01g48940	23.3595	22.5778	14.5186	48.9149	28.3602	10.6669	42.0602	45.0189	46.4918	25.2577	25.1512	17.8113
LOC_Os01g48950	18.4923	13.1114	9.20095	38.4783	12.3183	5.6448	29.0737	19.2091	36.1824	15.6432	18.4491	19.7382
LOC_Os01g48960	19.1397	5.29774	5.94397	11.1145	5.04486	6.11049	16.9151	23.771	18.8675	17.2904	16.537	17.3918
LOC_Os01g48990	171.74	246.193	234.325	166.149	238.998	251.653	133.225	85.12	191.52	185.509	158.204	183.228
LOC_Os01g49000	9.8382	11.2718	12.2263	13.135	11.5518	13.1188	21.0494	17.7914	15.4222	17.8951	15.7901	12.9782
LOC_Os01g49030	13.421	2.32605	1.90903	11.355	2.22253	1.88195	1.81848	3.28556	1.75721	2.32479	2.01374	1.50656
LOC_Os01g49160	1.15469	0.232044	0.267482	2.02421	0.415842	0.292741	0.438914	0.458827	1.02133	0.336913	0.492797	0.962829
LOC_Os01g49210	0.408238	0.763637	0.576179	0.953894	0.566636	0.535432	1.02918	0.896351	3.53714	2.64131	2.98946	2.35087
LOC_Os01g49230	0.774196	0.863599	0.811858	1.27433	0.934153	1.1401	4.78718	7.70708	6.01566	5.41494	6.56091	6.60233
LOC_Os01g49280	0.116481	0.0907614	0.451972	0.110849	0.170993	0.326588	1.9972	2.4662	2.89202	2.64319	3.36708	1.64597
LOC_Os01g49320	0.545259	0.875264	1.49885	0.841417	0.156445	1.20146	0.806404	1.34764	1.11906	0.3553	0.914997	2.56605
LOC_Os01g49330	22.5311	17.2294	17.2214	24.9651	19.1756	21.1855	5.82559	5.9763	6.94146	6.10852	6.28501	9.80853
LOC_Os01g49360	0.0234457	0.0115578	0.0241295	0.0124892	0.0114397	0.0584794	0.0278132	0.109533	0.0949359	0.167745	0.0580429	0.0291251
LOC_Os01g49370	0.725946	0.407935	0.673334	0.706554	0.454814	0.607863	0.908294	1.10376	1.01181	1.02745	1.50491	1.01125
LOC_Os01g49380	11.7256	7.23748	7.8819	15.9492	8.76821	6.46414	3.54749	3.71206	3.30635	3.12674	1.98208	2.42868
LOC_Os01g49390	0.0793451	0.0628156	0.0217209	0.110024	0	0.0422148	0.357047	0.263973	0.445261	0.269826	0.195351	0.302669
LOC_Os01g49470	23.5716	16.3231	14.6757	29.4257	16.7836	16.8467	31.3527	30.782	34.8757	29.0657	34.3152	31.8906
LOC_Os01g49490	14.9093	13.6338	12.9185	13.4139	15.8092	15.4065	7.05239	7.37237	5.47827	6.26728	5.77108	3.706
LOC_Os01g49529	1.60589	1.23972	1.36332	1.84484	1.44034	1.657	2.57916	2.84959	4.3165	3.40864	2.87639	4.29388
LOC_Os01g49560	0.261462	0.179698	0.159555	0.314216	0.133931	0.155133	1.10199	1.72653	1.32169	1.30708	1.3716	1.2378
LOC_Os01g49580	1.06382	0.889551	0.886218	1.07026	0.907508	0.879094	0.233044	0.391282	0.334812	0.193214	0.174499	0.280106
LOC_Os01g49600	0.0396475	0.062605	0.0155218	0.12229	0.0594125	0.0453403	0.185786	0.37927	0.295987	0.468209	0.41878	0.284114
LOC_Os01g49660	1.04859	1.6605	0.968718	1.09783	1.71555	1.96055	0.573824	0.683728	0.247342	0.574255	0.284348	0.661749
LOC_Os01g49710	5.70802	1.38556	2.06957	4.4456	2.48897	1.04514	0.627162	1.66586	3.47968	1.16921	3.07309	3.17243
LOC_Os01g49720	2.92464	2.58202	3.55748	4.1168	3.0948	1.9152	0.677166	1.12382	1.7295	0.662522	0.933703	1.57462
LOC_Os01g49740	24.9428	42.4398	37.614	25.7386	44.0586	39.2106	33.2497	28.1914	38.093	47.3114	43.3261	30.8474
LOC_Os01g49820	28.135	14.9872	16.6669	29.2059	14.4074	15.3011	17.3694	22.6005	17.3413	9.07066	14.727	34.9939
LOC_Os01g49830	25.7639	20.7098	12.2296	31.6381	20.0028	12.0079	54.0304	53.1742	23.5096	19.1591	22.3541	21.0419
LOC_Os01g49910	0.851819	2.03313	1.56726	1.24834	2.47187	1.32242	1.79654	1.43998	0.86129	0.977663	0.926888	0.945536
LOC_Os01g49920	1.16573	0.556154	0.453913	0.777902	0.493353	0.459258	0.450463	0.547922	0.456021	0.187415	0.501405	1.01501
LOC_Os01g49940	16.521	15.1367	16.1527	15.3539	16.3006	18.4307	34.7917	41.2911	29.459	27.5517	30.0885	30.425
LOC_Os01g50000	0.227142	0.476826	0.33277	0.684556	0.597057	0.682862	0	0.222125	0.587228	0.315604	0.294076	0.521499
LOC_Os01g50030	3.44757	3.41639	4.19316	2.09949	3.52531	5.77093	0.0742591	0.130511	0.0649825	0.0636372	0.0556687	0.120388
LOC_Os01g50040	41.6523	9.83716	11.5397	24.6041	8.99945	11.036	18.3403	15.8292	21.3916	15.3335	21.0928	28.7937
LOC_Os01g50050	164.014	55.9648	64.1227	132.774	54.4374	59.8836	73.8863	90.2293	134.434	148.663	137.062	108.97
LOC_Os01g50070	0.624332	0.17607	0	0.23331	0.0907621	0.162572	1.93983	0.831286	1.59408	5.0637	2.07755	0.455818
LOC_Os01g50080	8.39353	3.36088	5.09609	3.14893	3.57276	4.77296	13.9954	5.94756	13.4729	22.5756	13.7993	7.49395
LOC_Os01g50090	0.00704007	0.007434	0	0	0.0207619	0.00740183	0.164159	0.231109	0.31208	0.165128	0.14854	0.137009
LOC_Os01g50100	133.903	14.5957	8.71482	127.923	9.45998	5.30257	17.0976	30.5288	19.6411	7.57421	23.9071	79.0732
LOC_Os01g50110	1.83296	0.0846058	0.0838654	1.01034	0.363131	0.0203938	0.0178954	0	0.147703	0	0	0.837017
LOC_Os01g50160	16.0486	3.13297	4.08734	5.75426	5.31088	3.70031	3.43662	3.99542	3.95604	2.28292	3.33926	6.59467
LOC_Os01g50170	0.443002	0.912075	0.387807	1.18069	0.707383	0.307604	1.51614	1.3282	1.95584	0.954752	1.67105	4.58981
LOC_Os01g50200	0.507305	0.178653	0.177212	0.268884	0.111498	0.061344	0.970824	0.980047	0.449436	1.3008	1.16891	0.395224
LOC_Os01g50310	24.1617	15.5104	20.3231	22.6665	15.436	18.2557	5.05741	6.94608	10.2429	5.42699	7.20787	12.7849
LOC_Os01g50350	5.11642	0.106557	0.0271319	6.04914	0	0.0263782	0.105839	0.203048	0.193064	0.06379	0.413513	1.36228
LOC_Os01g50370	24.5105	0.327812	0.223117	17.122	0.675449	0.636284	11.6664	10.8914	11.5361	9.50865	9.44961	12.4963
LOC_Os01g50400	12.8294	1.17988	0.397763	9.2631	0.466553	0.335981	5.70506	6.28268	3.2829	2.12558	5.13537	4.91212
LOC_Os01g50410	30.6879	3.2542	1.32415	26.2802	0.721704	0.372276	13.7152	18.2254	10.7299	12.3678	31.5738	9.45304
LOC_Os01g50420	30.4298	3.92315	1.92167	26.3362	0.393829	0.209307	14.1183	10.0558	6.4475	9.55806	27.6544	5.61643
LOC_Os01g50440	0.664022	0	0.0480049	0.217121	0	0.117338	0.0764557	0.290533	0.0765262	0.130531	0.594726	0.0930374
LOC_Os01g50450	34.8835	6.1729	7.45464	21.1708	6.58223	6.94637	51.2804	73.5533	62.9478	72.4609	71.5252	46.4627
LOC_Os01g50460	3.43144	0.159785	0.121067	0.529649	0.0578133	0.0587838	64.5003	50.8647	81.2408	90.4808	93.6547	71.2517
LOC_Os01g50470	0.357101	0.210803	0.12027	0.471354	0.278302	0.092371	0.453351	0.213902	0.184851	0.465551	0.35121	0.210277
LOC_Os01g50610	8.1389	2.13258	1.95608	4.90381	2.24545	2.18124	0.332167	0.249235	0.175024	0.0959238	0.0775579	0.159655
LOC_Os01g50622	916.907	1417.78	1411.73	880.544	1450.81	1402.91	0.600376	0.29927	15.4665	0.681979	1.05183	11.5462
LOC_Os01g50700	0.539867	0.12798	0.149025	0.359877	0.126007	0.228182	0.13954	0.316323	0.160218	0.09087	0.12014	0.0990692
LOC_Os01g50720	9.43808	0.302783	0.666193	3.1794	0.349911	0.575281	1.42406	1.38732	0.071675	0.269449	0.232156	3.00574
LOC_Os01g50760	39.929	14.2982	14.7159	40.5598	15.2977	15.369	170.94	123.39	201.268	214.492	233.919	235.055
LOC_Os01g50790	0	0	0	0	0	0	0.0389427	0.219277	0.114619	0.0279798	0.118302	0.162331
LOC_Os01g50820	1.29397	0.591641	0.658233	0.631924	0.469258	0.455684	0.103563	0.0514977	0.124525	0.0429836	0.183428	0.16462
LOC_Os01g50840	6.20879	12.7232	11.2925	14.6682	14.3603	10.3597	27.7311	23.0072	14.0806	12.7603	13.0007	8.81804
LOC_Os01g50870	4.72171	0.605591	0.757162	4.53377	0.8436	0.662339	5.33978	4.31452	1.13626	0.350969	0.876291	3.65403
LOC_Os01g50890	4.20661	2.24435	2.52937	4.89073	2.45721	2.02213	0.358812	0.965996	0.430282	0.139931	0.144232	1.66814
LOC_Os01g50910	0.181904	0	0	0.167707	0	0.0618368	0.292123	0.76099	0.26783	1.71833	0.835585	0.520766
LOC_Os01g50930	112.537	116.064	98.2	95.4832	113.292	113.987	16.3166	15.1292	53.5542	30.6225	36.9596	65.1801
LOC_Os01g50940	19.582	0.837445	0.413124	15.9258	0.156062	0.141187	4.63997	5.38998	4.27114	2.12851	5.05712	9.3736
LOC_Os01g51010	19.0915	11.2882	12.8607	24.7184	11.0191	12.5212	20.0321	24.8615	16.3178	13.1326	20.4878	29.1455
LOC_Os01g51030	1.53784	1.0751	1.75044	1.8928	1.21931	1.59181	0.81202	2.37941	1.69215	1.0314	1.3353	3.88457
LOC_Os01g51040	0.665146	0.503623	0.735588	1.06091	0.584433	0.706051	3.09109	2.21322	5.62535	6.43545	5.78871	4.82157
LOC_Os01g51060	3.95361	0.721872	0.57374	3.49593	0.750027	0.515109	1.88755	2.37449	3.55843	3.74346	4.28165	4.07907
LOC_Os01g51210	13.7104	13.8695	15.2585	14.0371	13.7682	16.3505	3.39504	4.57721	5.35344	4.861	4.87103	4.84828
LOC_Os01g51250	46.1319	48.057	45.3171	52.6837	44.0086	45.2084	6.14115	7.4652	9.02747	3.88152	6.80616	17.1579
LOC_Os01g51290	29.575	5.74065	8.65384	16.6204	8.35481	8.8108	66.3702	53.3364	54.6634	74.8767	70.0048	47.2378
LOC_Os01g51320	0.440014	0.572163	0.490967	0.698489	0.404109	0.421361	0.584576	0.868166	0.998527	0.83849	0.95513	0.58133
LOC_Os01g51390	18.1091	29.3851	33.102	19.4125	31.3643	32.0063	14.9031	15.2037	12.4695	7.82418	8.87153	12.1594
LOC_Os01g51410	14.1051	37.6383	76.8243	7.79514	45.3214	90.7347	657.082	454.185	875.388	858.309	938.652	815.781
LOC_Os01g51430	18.3775	6.18452	5.63524	17.0496	6.72431	5.63928	6.07212	7.86111	10.2261	5.33815	6.5792	14.0726
LOC_Os01g51440	0.0487173	0.105663	0	0	0.0936939	0	0.25281	0.280769	0.666928	0.323693	1.1243	0.406804
LOC_Os01g51450	1.62221	1.667	0.338678	1.4133	1.85286	0.683712	0.179901	0.020434	0.374259	0.202357	0.253034	1.29601
LOC_Os01g51530	27.8989	27.1691	23.226	25.4781	26.3399	26.3221	24.638	15.2083	56.3595	57.1829	53.8241	57.4942
LOC_Os01g51540	3.09814	1.06849	1.02988	3.0511	0.720242	1.11278	5.56743	7.32229	6.83688	9.91085	10.2479	6.9185
LOC_Os01g51570	75.89	37.6769	11.8116	41.4219	6.97424	8.29725	12.3741	32.5758	6.47071	3.64542	4.53657	32.184
LOC_Os01g51610	0	0	0.0471034	0	0.0341493	0	0.253539	0.121826	0.136403	0.097699	0.200699	0.0987162
LOC_Os01g51620	0.31176	0.466278	0.244731	0.130409	0.616025	0.206552	0	0.0128119	0.0130768	0.0124382	0.0129724	0
LOC_Os01g51632	0.460777	0.183952	0.197101	0.435621	0.31487	0.25138	2.44337	3.48518	3.09537	3.09759	3.36357	3.17911
LOC_Os01g51634	0.0441864	0.0259957	0.0123116	0.0459292	0.0102994	0.0719786	0.709138	1.37499	1.33006	1.12107	1.94878	1.00552
LOC_Os01g51690	0.985394	0.0190466	0.0394743	0.293183	0	0	0.0145743	0.0456023	0	0	0	0.0806049
LOC_Os01g51754	15.6553	14.7535	17.7246	20.0219	16.154	18.5948	2.01695	3.25046	12.2509	5.39311	5.68547	9.31114
LOC_Os01g51790	0.915404	0.526626	0.651968	0.484171	0.619424	0.491744	0.0541735	0.0339493	0.0981547	0.0440625	0.0897036	0.0617224
LOC_Os01g51810	1.09385	0.785214	0.729563	0.836566	0.692858	0.633033	0.183701	0.222903	0.193827	0.0865291	0.203729	0.158451
LOC_Os01g51850	5.049	6.91601	6.70052	5.02562	7.8472	7.54605	1.02717	2.18326	1.02112	0.981141	1.54414	1.02292
LOC_Os01g51860	4.53255	7.7075	7.86916	5.13997	7.99886	8.84903	9.55767	13.7352	16.7514	18.301	18.2085	15.264
LOC_Os01g51870	25.2405	7.89631	10.1459	18.8961	7.76757	7.66201	10.0909	30.1168	12.1552	8.40596	15.2345	12.0542
LOC_Os01g51890	126.131	13.6954	8.68838	99.4555	10.447	10.5031	15.0243	15.1812	37.8457	20.2059	23.3809	110.762
LOC_Os01g51920	287.464	84.2189	75.1385	247.554	74.2029	71.5576	43.4036	138.678	31.012	22.3015	41.4466	53.903
LOC_Os01g51980	12.4657	34.2326	56.5535	12.4892	38.7587	53.467	11.7826	10.9061	2.62878	11.0397	8.51715	1.65384
LOC_Os01g52010	24.3346	35.2694	50.2602	18.1071	35.9876	47.7859	4.73841	5.92416	2.10935	5.81996	3.82841	1.51249
LOC_Os01g52030	5.3535	4.12343	3.72569	8.80771	3.99694	4.59816	1.14314	1.428	3.1218	1.6231	2.19191	2.23244
LOC_Os01g52050	3.17739	2.43333	2.23863	3.34472	2.28683	2.7353	3.85404	6.44859	1.73708	3.62233	3.26179	1.71159
LOC_Os01g52060	0	1.07469	3.62551	0	2.67061	1.99939	1.22801	2.50968	1.44491	1.7871	7.39564	0.459687
LOC_Os01g52070	0.0135643	0	0	0	0	0	0.0822982	0.132552	0.0623234	0.174501	0.0955069	0.0612087
LOC_Os01g52100	0.715979	0.246586	0.328536	0.666251	0.382263	0.239677	1.48915	0.991458	1.10711	1.01812	1.77961	0.971968
LOC_Os01g52110	339.877	88.5681	153.715	333.017	97.0874	178.834	247.067	337.613	293.424	261.178	312.353	300.105
LOC_Os01g52120	1.59703	1.31185	1.17161	2.30541	1.58328	1.79657	0.225261	0.267411	0.703631	0.358185	0.851613	0.332946
LOC_Os01g52160	0.852099	3.34466	4.15175	2.09643	3.28733	4.23781	0.181526	0.0977745	0.771011	0.795156	0.040706	0.338313
LOC_Os01g52170	61.9015	46.2437	42.0758	63.8626	47.2044	46.651	167.784	103.727	188.665	184.603	190	176.154
LOC_Os01g52180	0.0910846	0.0998159	0.0989921	0.122741	0.0267449	0.0239407	1.52392	0.720441	0.589523	0.743233	0.503832	0.796765
LOC_Os01g52230	15.5797	5.08922	2.75482	12.0241	7.84237	2.39569	18.7876	15.3076	25.9363	35.2343	47.1342	30.7855
LOC_Os01g52250	2.10864	2.08578	1.72403	2.73296	1.82117	2.1834	3.9302	7.66143	5.06528	5.66462	6.01994	5.60831
LOC_Os01g52260	4.94832	2.37923	1.82162	6.75922	2.19489	1.57725	82.2289	79.463	92.0932	87.683	78.5177	90.5895
LOC_Os01g52270	2.69238	3.98418	3.14577	3.899	4.19997	2.58581	11.2795	11.0424	6.17778	8.53373	9.4372	4.81564
LOC_Os01g52330	0.73401	0.362848	0.770093	0.230075	0.409063	0.702655	1.21346	1.06045	0.834666	1.71513	1.97839	1.13334
LOC_Os01g52340	0.341955	0.532162	0.740536	0.395982	0.58264	0.68208	0.625459	0.764684	0.766914	0.966654	0.470743	1.03788
LOC_Os01g52390	102.683	120.588	115	109.032	109.868	105.571	39.36	44.907	36.6211	26.8864	29.3129	46.1455
LOC_Os01g52400	28.4662	13.3163	11.0158	34.3448	15.5463	12.1117	5.5624	8.96513	4.01585	3.14094	4.6988	8.03711
LOC_Os01g52450	3.51156	3.82755	3.15792	4.57985	3.74848	2.89126	2.1297	3.01679	1.69288	0.881614	0.775116	1.79951
LOC_Os01g52470	0	0.00845568	0.0240973	0.0149395	0	0.0156149	0	0.0177559	0.0191169	0.0183649	0.580437	0.332067
LOC_Os01g52480	11.4038	2.96641	2.56587	7.66288	3.40296	2.70822	1.23388	1.58657	1.58531	1.51137	1.34989	1.39372
LOC_Os01g52490	114.376	93.8409	87.6411	98.1665	88.8177	81.4118	28.1763	32.3228	14.2106	9.59454	12.3291	15.9822
LOC_Os01g52500	76.6266	154.994	143.807	97.2417	154.055	127.385	45.8901	69.7342	41.0494	20.3549	21.7955	48.9193
LOC_Os01g52530	31.7734	4.61641	4.67341	54.1562	4.18983	4.43587	4.0202	9.95641	4.08758	4.96001	6.70414	19.462
LOC_Os01g52540	0.400135	0.285945	0.282498	0.422612	0.265933	0.296384	0.378376	0.445241	0.336703	0.472704	0.226463	0.702897
LOC_Os01g52570	0.534793	0.0902106	0.255531	0.839994	0.13574	0.135984	0.0183352	0.0694637	0.0186041	0	0.0368636	0.161421
LOC_Os01g52610	0.264003	0.37653	0.153994	0.328037	0.306829	0.0746667	0.36442	1.60433	0.79166	0.356754	1.2201	1.24957
LOC_Os01g52640	16.9612	11.5532	8.04793	19.1013	10.6456	8.25426	111.215	81.1494	130.861	96.285	111.947	120.462
LOC_Os01g52710	0.126778	0.148317	0.0758321	0.0268944	0.264785	0	0.320899	0.391378	0.052821	0.0440516	0.146569	0.0883515
LOC_Os01g52730	2.99913	0.422792	0.343609	3.45612	0.381589	0.314127	1.09345	2.28419	2.22181	2.28574	5.49515	4.13602
LOC_Os01g52740	1.6992	0.377018	0.460426	0.928583	0.625711	0.405283	1.16671	1.84887	1.37382	1.15341	1.39464	1.04044
LOC_Os01g52750	5.76325	16.2718	7.05371	13.568	19.6607	7.85217	8.14433	7.3803	5.10351	4.00392	3.54051	4.0422
LOC_Os01g52760	2.33106	2.93138	2.74891	3.12344	2.75276	3.3198	1.00038	1.09347	0.773629	0.656085	0.946163	0.616809
LOC_Os01g52780	0.49458	0.132514	0.159393	0.473149	0.164929	0.149669	0.242424	0.202442	0.176883	0.305614	0.235725	0.235029
LOC_Os01g52790	18.6747	10.0115	10.0417	17.6695	9.08765	8.78139	7.46879	12.3877	9.55236	3.58015	7.96692	20.3053
LOC_Os01g52851	33.3999	24.8965	26.7722	29.1929	27.66	29.8517	11.3946	12.687	9.16277	7.74799	7.0751	7.80971
LOC_Os01g52890	1.09245	0.844449	0.662869	0.621134	1.12454	0.645029	0.126885	0.11735	0.296953	0.171961	0.0252667	0.0780113
LOC_Os01g53020	44.9547	227.971	337.616	42.6325	231.159	315.479	156.096	79.237	136.722	85.6386	68.0661	103.517
LOC_Os01g53040	0.216411	1.01288	1.22102	0.0851642	1.111	0.811681	0.326702	0.359636	0.354485	0.0284536	0.142329	1.23315
LOC_Os01g53070	2.146	1.36626	1.06353	1.51043	1.29237	1.51173	2.67199	4.31914	1.27439	2.40866	2.41198	1.52306
LOC_Os01g53090	22.1798	7.68543	1.33553	8.14213	4.16632	1.1899	28.534	41.9466	30.17	18.0158	14.7729	28.0877
LOC_Os01g53100	2.81669	1.62837	0.159627	1.25869	1.1351	0.361861	2.01579	1.78328	2.4444	1.44961	1.28979	3.75665
LOC_Os01g53130	1.60621	1.11266	1.32852	1.97258	1.29207	1.27101	0.572469	0.747296	0.358173	0.490405	0.320568	0.252751
LOC_Os01g53150	101.609	124.968	114.568	97.2083	123.86	125.293	24.9819	23.477	34.9693	23.7179	27.6455	45.6989
LOC_Os01g53160	0.326344	0.216021	0.186883	0.557698	0.263777	0.247429	0.0124997	0.0631043	0	0.0261027	0	0.189495
LOC_Os01g53200	0.201725	0.301866	0.360875	0.285865	0.150338	0.465138	0	0.0268394	0.0279905	0	0	0
LOC_Os01g53210	0.587967	0.82945	1.2856	3.01188	1.22099	1.0291	0.304198	0.403656	0.359869	0.237806	1.14652	0.297706
LOC_Os01g53220	54.9664	68.6968	64.7336	57.1164	75.9667	71.4373	0.87084	0.908869	3.8582	0.318343	0.662668	3.23489
LOC_Os01g53240	0.421989	0.0672751	0.267358	0.131657	0.265358	0.338444	0.1721	0.570009	0.265907	0.600153	0.754304	0.180352
LOC_Os01g53255	5.8784	2.74074	2.38861	7.35118	2.1451	2.21067	2.25947	3.14332	2.48047	1.93546	2.44516	2.0043
LOC_Os01g53260	0.075923	0.0400857	0.0817227	0.0200972	0	0.0597586	0.327421	0.313408	0.743282	0.0954902	0.387042	1.32303
LOC_Os01g53294	7.65485	6.24737	6.72045	4.02939	5.47691	6.31455	4.65876	4.48213	4.2717	7.36405	6.82742	3.68989
LOC_Os01g53330	19.6415	15.7588	9.70688	19.0572	13.8944	9.53044	26.9095	12.2567	37.9543	41.2033	41.6249	34.0536
LOC_Os01g53350	2.39396	3.84154	9.45055	3.42249	5.51938	3.54268	2.55971	4.49448	9.71677	3.39428	6.12824	20.5204
LOC_Os01g53370	0.121602	0.0705335	0	0.125575	0.0806942	0.0115016	0.219804	0.217401	2.9348	1.6851	1.37049	3.49185
LOC_Os01g53390	22.4145	18.1651	12.7751	20.2982	13.3873	12.1209	37.6746	43.1513	33.8421	22.7547	26.0314	38.8309
LOC_Os01g53420	2.761	1.67802	1.01033	1.14348	1.40656	1.15352	3.37221	3.03428	3.34686	1.6185	2.941	3.49789
LOC_Os01g53430	2.54578	0.328335	0.144215	0.620976	0.296116	0.292947	0.492604	0.759365	1.28962	0.53771	0.922714	1.99341
LOC_Os01g53450	5.86202	3.16628	2.98345	5.21238	3.54246	3.09372	1.31636	1.81407	1.43352	1.38452	2.02036	1.48373
LOC_Os01g53470	1.16132	0.891609	0.986921	1.46775	0.568863	0.669578	0.232534	1.01523	0.452372	0.34088	0.43296	0.366762
LOC_Os01g53500	3.05132	0.792731	0.636441	2.64855	0.934738	1.04301	1.67751	2.24488	2.83086	2.4977	1.48972	2.67954
LOC_Os01g53570	0.14077	0.295171	0.155684	0.342839	0.163532	0.188962	0.0323138	0.0100273	0.111553	0.040371	0.0220394	0.172821
LOC_Os01g53620	12.9125	17.6011	13.7882	14.4318	15.0912	17.3164	0.682342	1.42782	0.829248	0.41875	0.552349	1.21747
LOC_Os01g53640	0	0	0.0259467	0	0.0319434	0.0336392	0.0137017	0.157801	0.0541625	0.4256	0.00690519	0.0530758
LOC_Os01g53650	0.019502	0	0	0.0669995	0	0	0.0177058	0.0551528	0.152276	0.0188889	0.239037	0.37119
LOC_Os01g53680	5.39786	3.47265	3.99733	5.42964	3.66384	4.49529	1.74465	1.62355	1.11651	1.43358	1.48904	1.17325
LOC_Os01g53710	32.4385	9.95501	10.1333	57.1877	8.40851	9.4263	29.4306	33.1139	26.5145	19.6012	25.5404	38.3831
LOC_Os01g53790	0.148604	0.0150826	0.10008	0.337932	0.0411647	0.153406	0.983007	3.81786	0.919968	2.9887	0.844251	1.26651
LOC_Os01g53800	2.46869	7.42088	11.5915	3.1163	9.84113	13.9147	5.59482	8.74318	4.63639	3.53007	4.68661	3.21931
LOC_Os01g53810	11.0213	21.6455	33.1376	9.92832	28.2034	35.5335	3.30326	4.03852	4.59998	2.5685	3.88799	4.98145
LOC_Os01g53860	6.16643	8.45098	5.85913	6.34773	8.98734	6.7113	0.879539	0.665691	1.1839	0.986314	0.552832	0.753186
LOC_Os01g53880	111.029	35.0145	39.2782	90.9744	43.5642	40.2578	77.6469	115.834	47.9378	29.5673	45.7372	65.9308
LOC_Os01g53890	29.3317	36.5825	30.5996	30.8056	34.2058	30.2802	1.93881	4.05905	1.75088	1.02044	2.36783	2.02403
LOC_Os01g53900	0.741568	0.348225	0.280745	0.282662	0.33958	0.361359	0.067003	0.138335	0.0849873	0.0703622	0.094013	0.0445935
LOC_Os01g53920	4.16465	0.478976	0.477849	3.61407	0.53379	0.31668	5.71208	7.90847	3.3113	1.43769	6.18913	16.143
LOC_Os01g53930	1.51483	2.41297	2.5519	2.23002	2.62033	2.43445	11.6517	13.5375	12.2637	17.3255	13.5489	11.3799
LOC_Os01g53940	2.04262	1.73093	1.42911	2.58779	1.40346	1.81375	0.0986882	0.28975	0.0497906	0.0488129	0.257168	0.191872
LOC_Os01g54030	0.636459	0.940423	0.616678	0.595274	0.636113	0.694923	0.729955	0.514188	2.26031	1.1625	1.28528	3.55439
LOC_Os01g54080	0.247389	0.645662	0.780639	0.38175	0.810408	0.855425	0.679084	0.323636	0.318135	0.532308	0.52492	0.238512
LOC_Os01g54140	7.32612	0.598407	0.21253	13.2361	0.160812	0.0344013	0.13652	0.0260918	0.279442	0.0557024	0.0281458	0.245686
LOC_Os01g54170	1.43522	0.835529	0	2.45572	0	0	0.349575	1.1068	0.674964	0.0330373	0.0699514	0.840791
LOC_Os01g54190	77.5978	65.617	64.6651	92.3553	65.9266	72.408	8.45502	6.41304	4.66928	4.07636	4.25507	3.92169
LOC_Os01g54210	0	0	0	0	0	0	0.0229748	0.0927927	0.0108055	0.262544	0.0214108	0
LOC_Os01g54300	0.068946	0.251361	0.217274	0.257237	0.27545	0.147498	0.0508858	0.0836223	0.0168145	0.394214	0	0.0267918
LOC_Os01g54340	22.2	8.23238	8.42745	16.708	7.92797	8.14812	19.3604	24.0063	12.5727	8.16407	10.3406	13.633
LOC_Os01g54350	48.9685	24.6253	18.921	40.1963	23.9889	19.7418	6.71367	7.15508	6.1134	9.78482	9.01831	11.0307
LOC_Os01g54370	2.51607	1.31586	0.924506	1.56214	1.30294	1.11641	0.0878964	0.209567	0.352847	0.173867	0.410097	0.449477
LOC_Os01g54400	16.7135	6.8302	7.00287	14.2412	6.34637	6.06217	32.3807	23.5935	26.4942	19.8807	31.542	30.0774
LOC_Os01g54420	0.973042	0.117495	0.178014	0.424241	0.133407	0.131758	0.344827	0.254802	0.139747	0.0851981	0.179061	0.261151
LOC_Os01g54424	1.59019	1.00542	0.698396	1.40027	0.919324	0.920554	0.363638	0.298104	0.356224	0.156603	0.241982	0.592349
LOC_Os01g54440	9.50364	4.7895	4.89926	7.56647	4.52543	4.94386	2.61052	2.73454	1.77868	1.25806	1.61181	2.11001
LOC_Os01g54480	21.6972	4.86993	4.55443	18.9039	5.5378	3.90511	12.6906	20.7852	12.7625	10.6454	12.344	21.6335
LOC_Os01g54510	47.3226	18.0357	17.3757	49.2873	17.3869	17.7806	33.1563	44.4585	27.3028	16.4563	30.2163	45.3485
LOC_Os01g54540	372.039	402.231	416.418	373.282	404.417	438.773	48.9582	34.8551	220.588	100.309	108.923	309.004
LOC_Os01g54560	29.2154	11.4829	11.8275	28.7585	11.2965	10.2576	59.8824	61.2148	43.8722	38.6844	49.9664	42.8079
LOC_Os01g54590	4.25114	1.76178	3.26181	2.75278	1.49353	3.43598	3.65488	4.52641	0.969555	2.10946	1.45335	0.966632
LOC_Os01g54600	115.53	38.2887	33.7272	76.9817	40.0378	30.9752	88.1545	111.909	67.3309	53.4646	61.7476	56.8085
LOC_Os01g54620	0.285221	0.229839	0.1968	0.373162	0.218999	0.230925	0.230044	0.232303	0.123956	0.6203	0.418183	0.247283
LOC_Os01g54630	0.025996	0.208556	0.0447282	0	0.164039	0.116538	0.0110045	0	0.0235642	0.0345851	0.0635377	0.0369319
LOC_Os01g54670	7.14954	0.832159	0.184033	2.51232	0.687286	0.33855	4.95171	8.32632	3.33803	3.03132	2.13127	2.42152
LOC_Os01g54700	10.5939	5.63216	4.08869	13.1958	5.51288	3.73899	4.92105	7.52377	3.93129	1.93209	3.10528	6.29074
LOC_Os01g54870	171.844	136.285	124.49	169.266	125.121	119.527	101.423	103.332	49.9967	33.0397	43.8212	73.1205
LOC_Os01g54890	14.5926	3.91219	7.30976	11.8965	4.45439	6.2401	4.33657	8.00738	17.4438	9.41188	11.9507	15.7222
LOC_Os01g54910	35.9929	39.2826	37.6479	33.3582	40.0801	41.0395	17.8859	22.3511	14.4879	6.12754	9.09083	17.2827
LOC_Os01g54940	4.7538	11.1809	9.83446	8.02419	10.2833	10.6306	11.4541	12.405	14.24	13.0145	12.806	12.7537
LOC_Os01g54980	4.71102	4.14094	4.57379	4.32053	3.85184	4.70906	0	0.0163472	0	0.0174496	0	0
LOC_Os01g54990	2.12377	3.76993	4.30649	3.16926	3.81611	4.20441	7.52694	7.4988	6.61503	6.50736	6.69865	5.96126
LOC_Os01g55020	4.95146	5.7848	5.04301	4.79083	6.49733	6.24454	0.282021	0.386444	0.47957	0.101077	0.150221	0.391974
LOC_Os01g55030	29.3904	30.6528	36.4058	32.537	32.6246	37.5487	8.58673	11.35	11.1503	7.74358	8.34061	8.96113
LOC_Os01g55070	2.24758	1.75175	1.73511	1.30315	1.79085	1.92115	0.0811152	0.195922	0.145533	0.0493192	0.260214	0.225667
LOC_Os01g55090	0	0	0	0.443382	0	0	11.5217	12.8347	9.20795	7.90193	9.26213	8.57308
LOC_Os01g55150	0.129292	0.0406131	0	0.283081	0.017256	0	0.0316087	0.0152431	0	0.0806627	0	0.0170621
LOC_Os01g55160	0.473091	0	0.04846	0.118915	0.0723113	0.0472321	0.683256	1.14528	0.0762688	0.0375731	0.180315	0.207492
LOC_Os01g55190	0.542545	0.466174	0.529621	0.365101	0.304516	0.67086	0.0811631	0.151913	0.545412	0.789171	0.186008	0.468533
LOC_Os01g55240	2.44036	0.50109	0.296785	1.4071	0.247718	0.170449	5.89006	6.92802	3.47731	1.1201	1.12866	8.41254
LOC_Os01g55270	1.60856	2.28625	1.33659	2.43219	2.07649	1.53697	1.78656	5.08329	2.10021	3.38505	5.16456	1.11625
LOC_Os01g55280	0.489204	0.433562	0.417011	0.558967	0.347142	0.308938	0.344301	0.227209	0.878962	0.5874	0.607029	0.658675
LOC_Os01g55290	35.811	49.0003	57.0816	44.6625	53.7356	62.2103	3.87066	3.06745	10.655	7.2471	8.88175	14.7208
LOC_Os01g55300	9.82344	15.8915	15.884	12.3186	16.9506	18.1012	3.30657	3.70141	6.98111	3.62125	3.57776	6.68586
LOC_Os01g55310	5.43809	3.84435	3.4057	7.24083	5.94192	3.24338	7.4994	2.93038	8.66742	4.64117	3.78117	9.40319
LOC_Os01g55320	1.36114	0.0967765	0.0993519	0.207205	0	0.048336	0	0	0.0398648	0	0.0395467	0.082071
LOC_Os01g55340	2.2754	1.22477	1.80943	2.49889	0.907606	1.37778	0.0346274	0.117937	1.30652	0.13629	0.540229	1.24075
LOC_Os01g55370	0.290821	0.107219	0.0137663	0.107881	0.0445646	0.0399787	0.0451134	0.0208301	0.184825	0.0745291	0.043607	0.258281
LOC_Os01g55390	0	0	0	0.0221914	0	0	1.45815	1.77373	1.22683	1.45196	0.993992	0.591707
LOC_Os01g55450	2.40743	8.53768	8.66154	2.67676	9.53491	10.9801	0.699702	0.965051	0.468697	0.331067	0.585068	0.445427
LOC_Os01g55510	10.6278	9.34434	10.6199	11.0789	6.53479	6.77806	11.8935	4.39348	3.8315	7.62269	5.57162	9.64692
LOC_Os01g55530	1.55185	0.396204	0.674713	1.36545	0.566912	0.593549	1.84122	2.1548	1.43976	1.4944	1.89146	1.18762
LOC_Os01g55560	0.862397	0.185953	0.0672771	0.60989	0.249059	0.212907	0.284927	0.205401	0.105244	0.247458	0.120577	0.599799
LOC_Os01g55570	105.59	222.216	176.503	127.675	215.259	168.762	125.115	69.2424	128.768	164.435	138.794	124.868
LOC_Os01g55610	1.15066	0.402941	0.200691	1.54793	0.239604	0.205792	0.0263995	0.0246019	0.0972861	0.034471	0	0.156485
LOC_Os01g55690	0.0666879	0.0978707	0.0949541	0.0824975	0.0843088	0.119122	0.339889	0.563299	0.419098	0.35846	0.228047	0.401997
LOC_Os01g55720	1.7301	2.37908	2.02067	2.40106	2.39628	2.48758	0.685784	0.407839	0.49722	0.82656	0.43006	0.646842
LOC_Os01g55730	45.5229	44.3701	38.9958	45.956	48.9377	41.1786	14.6919	13.799	9.9543	5.58266	7.57206	11.9104
LOC_Os01g55740	5.21473	6.80552	6.05641	7.82147	7.803	6.86429	0.889022	1.48086	1.25032	0.689288	0.742295	1.13118
LOC_Os01g55750	18.7696	35.5174	24.8241	24.1222	36.7577	28.7441	9.5173	10.0379	7.47485	8.86327	8.85276	5.32376
LOC_Os01g55830	34.0761	61.6409	59.4693	37.5468	54.2999	49.6436	87.4607	110.002	72.4374	120.907	120.654	59.6564
LOC_Os01g55870	25.4261	16.2279	17.4127	16.8641	14.847	15.309	30.629	33.4695	40.8146	46.6765	51.1977	37.2004
LOC_Os01g55880	32.0115	36.4402	31.7864	39.4674	40.1589	36.6418	47.9379	22.7223	62.8948	57.2411	67.8066	57.9542
LOC_Os01g55940	5.61391	1.11155	0.29907	6.48146	0.342006	0.44588	2.60913	9.14155	1.21797	1.03711	1.99515	1.60677
LOC_Os01g55950	81.5213	185.384	174.484	119.874	193.799	173.509	46.2307	42.1033	51.2127	27.5148	38.4572	51.8333
LOC_Os01g55960	1.36695	1.29818	1.12466	1.42232	1.75912	0.966867	0.303052	0.493532	0.544328	0.176641	0.528587	0.4962
LOC_Os01g55974	6.31252	4.02983	3.442	4.9257	4.05873	4.10577	0.659264	0.829877	0.522831	0.356272	0.365307	0.663656
LOC_Os01g56080	7.69007	0.601837	1.219	3.52045	0.60167	0.941787	1.24817	3.04818	1.59202	1.55264	2.07237	2.68139
LOC_Os01g56090	2.37656	1.25953	1.71384	1.54632	0.885443	1.25568	0.357736	0.427087	0.446736	0.255401	0.266487	0.332651
LOC_Os01g56100	13.2526	24.885	28.5981	16.6985	25.9908	27.7263	11.1901	13.5133	9.70746	5.42678	6.72326	7.77551
LOC_Os01g56150	41.3196	43.0079	35.5261	47.1248	41.9272	35.6112	12.7953	14.723	19.7542	11.2548	11.5463	18.0957
LOC_Os01g56180	7.59979	8.80874	8.60626	10.601	8.17859	8.18175	16.7779	34.2415	8.85109	23.6975	23.9136	7.83093
LOC_Os01g56200	140.583	46.8082	59.4404	97.2616	44.6132	50.7556	34.5675	44.0755	62.2136	35.0059	42.4955	70.4284
LOC_Os01g56220	4.18421	0.473042	0.653437	4.55415	0.462714	0.525721	0.731777	1.12193	0.407913	0.329158	0.813006	0.577811
LOC_Os01g56235	2.48452	0.154778	0.0678875	1.67904	0.0460588	0.0440235	0.194655	0.15672	0	0	0.0359102	0.122077
LOC_Os01g56240	15.3686	0.944393	1.19249	20.7146	0.45095	0.435076	9.03526	5.56773	1.68924	3.85264	8.71122	2.63319
LOC_Os01g56320	0.900939	1.12903	1.38783	1.09347	1.23419	1.40009	0.2788	0.29299	0.528961	0.302083	0.210781	0.548661
LOC_Os01g56330	6.69391	0.83929	1.87272	8.22846	0.958019	1.98769	3.68159	4.35126	2.27931	2.48245	1.7131	9.90699
LOC_Os01g56350	49.2082	41.4252	42.4133	43.4772	42.5495	52.0793	6.08263	7.05457	9.15591	5.8444	8.78048	15.4103
LOC_Os01g56360	2.85631	4.27279	5.10175	2.98991	3.96349	4.72168	19.4209	22.9383	14.3741	24.6318	23.0219	11.836
LOC_Os01g56370	1.21753	2.12308	2.28576	2.04075	1.64177	1.96824	1.97581	1.88598	0.735329	2.45655	2.33854	0.576076
LOC_Os01g56380	1.61111	1.24062	1.95328	1.51335	1.06743	1.67596	3.0277	4.20037	2.79498	4.2529	3.96654	1.93812
LOC_Os01g56420	6.32199	36.1298	20.3813	7.7197	36.9201	31.4124	11.1581	6.16159	4.8619	3.31153	3.02981	2.61818
LOC_Os01g56450	3.20759	0.524238	0.343211	1.85071	0.321572	0.688493	1.56359	4.24552	1.66768	0.436304	0.60115	1.70844
LOC_Os01g56460	11.6716	19.076	19.5925	9.80115	16.2879	19.6603	2.10186	2.96545	2.33206	0.924159	1.20466	1.96242
LOC_Os01g56560	48.0748	12.7355	14.8483	53.5966	12.0905	13.9112	12.2871	18.0091	14.3367	12.9453	16.5623	23.6995
LOC_Os01g56620	10.2123	10.435	8.38869	9.6758	11.8422	11.982	0.670049	0.797399	1.07361	0.357452	0.679577	1.3609
LOC_Os01g56630	7.60882	2.18678	2.44204	3.95812	2.95672	2.74144	3.39602	4.04979	2.3363	1.66771	2.69822	3.28446
LOC_Os01g56670	3.7514	1.9506	2.12808	3.07747	2.70844	3.22705	4.40281	6.32471	4.02881	3.54426	4.50766	4.16385
LOC_Os01g56690	41.5483	0.767947	0.344736	66.8896	0.082082	0.139699	5.96823	10.5189	0.612338	0.799701	11.1576	29.6111
LOC_Os01g56764	0.217234	0.31946	0.133026	0.596221	0.207757	0.0537516	0.0845256	0.050645	0.00886618	0.00842229	0.00885638	0.0425171
LOC_Os01g56780	7.63147	3.67989	3.3217	4.57385	3.80942	3.56304	85.5188	75.5526	94.6122	94.4876	98.5859	96.8225
LOC_Os01g56790	18.9666	8.42197	6.93904	16.207	9.04684	7.58957	20.1069	24.0315	15.4068	11.9696	15.2653	19.8489
LOC_Os01g56810	7.90346	0.706665	0.268947	4.93018	0.365916	0.285095	0.487852	0.929532	0.60053	0.794397	0.450437	0.791795
LOC_Os01g56850	0	0	0	0.094513	0	0	0.929932	1.68149	1.18089	0.78573	1.16338	1.03821
LOC_Os01g56860	27.7558	11.8708	12.0585	24.2519	11.7581	12.167	5.92585	6.5538	7.13942	4.73566	6.48944	6.62016
LOC_Os01g56870	1.61012	0.935991	0.758785	1.48896	1.7324	1.08891	0.317749	0.212563	0.205703	0.0865526	0.332828	0.484416
LOC_Os01g56880	8.48386	16.8884	14.9787	11.6457	16.7652	13.4032	5.81581	6.07905	3.67773	2.3552	3.12314	3.81188
LOC_Os01g56890	111.437	54.1373	61.6074	146.144	52.1483	63.6811	28.4675	30.3414	32.1572	27.4095	35.6803	42.2078
LOC_Os01g56930	49.7536	3.40814	2.97279	29.2525	4.52447	2.95555	12.6118	25.5395	5.70683	6.72838	8.49856	10.2822
LOC_Os01g56940	0.345167	0.0516312	0.0378512	0.113322	0.0714104	0.132372	0.607056	0.398897	0.581559	0.737696	0.827135	0.617412
LOC_Os01g56969	14.7885	16.0056	14.8199	13.9186	14.9841	14.8077	3.42558	4.8828	4.48877	3.32161	1.94279	2.49892
LOC_Os01g56980	3.44291	3.88806	3.76723	4.1678	4.39959	5.32907	6.83794	8.5985	12.4853	8.32072	9.91388	13.0422
LOC_Os01g57004	41.4186	29.8893	33.6271	60.7853	44.9315	47.5342	1.44864	3.75785	2.15421	2.79106	8.28164	2.49381
LOC_Os01g57020	5.75529	9.27312	13.7848	8.22357	10.558	13.2523	0.211431	0.358524	0.437705	0.247187	0.0116305	0.305091
LOC_Os01g57040	0	0	0.0487866	0.136501	0	0	0.16388	0.21867	0	1.58692	0.0777806	0
LOC_Os01g57050	0.58586	0.0204682	0.0209719	0.388059	0	0.0405151	0	0.0161536	0	0.0328009	0	0.101746
LOC_Os01g57073	7.23085	3.91687	5.63234	8.34522	3.35623	3.60887	5.33773	8.10313	6.3614	3.11129	4.71384	13.9575
LOC_Os01g57082	0.416719	0.376389	0.475852	0.732743	0.520599	0.448063	0.312757	0.37097	0.568331	0.175886	0.471991	0.567897
LOC_Os01g57180	0.253957	9.22827	13.8184	0.0471793	5.40767	7.95569	0.0706792	0	0	0	0	0.0373138
LOC_Os01g57210	6.20557	5.6433	6.52616	5.92413	7.19086	6.95783	10.7877	12.0053	7.98375	11.1724	9.26414	6.34929
LOC_Os01g57240	26.549	10.5634	9.03944	13.5623	11.6846	10.2152	6.19859	4.54179	8.2672	7.73681	8.41967	8.60932
LOC_Os01g57260	5.9687	4.92035	5.80315	7.9319	5.29765	4.10122	12.7298	15.7155	13.486	10.8321	10.1441	15.0807
LOC_Os01g57280	0.101499	0.0718965	0.0499197	0.12776	0.0794977	0.0707509	0.0840513	0.267995	0.151453	0.147572	0.334705	0.15812
LOC_Os01g57340	0.0255686	0.00519374	0.0323569	0.0431	0.0392579	0.0261947	0.309586	0.287011	0.273858	0.170964	0.210327	0.273834
LOC_Os01g57350	6.72111	17.2525	19.8642	12.6389	17.3086	22.4417	2.28156	1.69072	3.2887	1.9778	2.1502	5.44054
LOC_Os01g57410	5.15654	6.27755	5.53066	5.57476	5.76854	6.04655	2.2405	1.44145	4.84387	4.71973	4.22463	5.24541
LOC_Os01g57440	0.433	0.570142	0.612068	0.936029	0.608294	0.493479	1.03188	0.964287	1.15226	0.785385	0.975116	0.969316
LOC_Os01g57460	10.1269	8.2823	9.62769	10.2629	9.42137	10.1627	2.20655	3.44207	2.78738	2.21589	2.21	2.36293
LOC_Os01g57480	1.99003	1.55837	1.56655	2.19517	1.68088	1.49014	0.736321	0.993341	0.578008	0.671139	0.464534	0.594689
LOC_Os01g57560	8.3885	31.5594	29.2263	10.1625	30.8284	31.0824	13.1452	9.21278	11.7598	9.72677	9.15132	10.0995
LOC_Os01g57610	0	0	0	0.00862267	0	0	0.0293426	0.11459	0.00702839	0.061348	0.0139839	0
LOC_Os01g57630	10.1986	9.49553	10.233	8.96813	9.35979	9.83125	3.57551	4.94767	2.92741	1.59514	2.31027	3.11694
LOC_Os01g57700	2.86012	0.686216	0.650618	3.35175	0.457999	0.501229	0.477391	0.174247	0.204243	0.199379	0.140413	0.344998
LOC_Os01g57720	8.75118	5.64001	6.58225	7.47188	6.45943	7.15367	38.8191	32.6342	39.9428	42.1154	47.2874	31.6145
LOC_Os01g57730	17.4802	0.728168	1.88666	10.3544	1.29536	1.05614	1.55462	1.28803	1.19765	0.432676	0.867083	2.24174
LOC_Os01g57770	1.29241	1.52655	2.46729	1.39473	1.87194	2.14885	0.744439	1.36727	0.756267	1.20641	0.763558	0.538048
LOC_Os01g57840	1.2473	1.126	1.56736	1.57984	0.886885	0.924573	0.992137	0.726289	1.97818	1.17437	1.49601	1.92047
LOC_Os01g57854	3.68127	1.0015	1.11132	3.12657	1.26425	0.934217	0.970089	1.91638	0.660688	0.682759	1.03781	0.866844
LOC_Os01g57930	7.63675	7.36982	6.2261	7.65557	6.71536	6.12726	3.12426	4.24604	1.93992	1.57966	2.75276	1.93574
LOC_Os01g57945	0.340155	0.098444	0.0486856	0.144301	0.180421	0.0474354	0.343101	0.188288	0.937818	0.302195	0.197128	0.120813
LOC_Os01g57954	2.39244	1.59624	0.802327	2.92396	2.92601	1.13415	1.60364	0.0563879	0.696541	0.78932	0.975524	0.858478
LOC_Os01g57968	1.27353	0.875419	0.0134311	0.0402258	0.519528	0.415232	0.0317941	0.0103452	0.0106998	0.0207652	0.477738	0.0330422
LOC_Os01g58020	0.615069	0.41673	0.267115	0.526333	0.397142	0.259792	0.974318	0.587445	1.3259	0.886734	0.395814	1.43586
LOC_Os01g58022	0.40194	0.447588	0.22357	0.660027	0.614807	0.341796	1.49065	0.392152	0.858583	0.96632	0.523201	1.49326
LOC_Os01g58049	4.6027	3.37329	2.43688	5.03781	4.94041	2.88331	5.04577	3.26681	5.23507	5.14539	3.67875	6.57592
LOC_Os01g58080	5.74402	9.58416	9.3979	6.54759	8.80431	8.31597	2.13503	2.92087	1.82781	0.795745	0.915506	1.69125
LOC_Os01g58130	6.91173	0.314328	1.15931	5.14815	0.864894	0.845426	0.798131	2.20885	0.296747	0.447364	0.611528	1.26721
LOC_Os01g58140	13.7203	3.77005	5.33647	17.7932	2.61549	4.30116	8.46863	5.95055	5.68932	4.22849	8.94323	4.14406
LOC_Os01g58150	3.76906	0.499643	0.678622	1.89616	0.209945	0.341831	0.728142	1.07339	0.658106	0.681894	0.791962	0.949015
LOC_Os01g58170	1.02135	0.0430352	0	0.0415363	0.160247	0.174376	0.0329301	0	0.250792	0.137251	0.213598	0.594233
LOC_Os01g58194	6.00156	2.6489	2.69077	6.66227	3.11921	3.06046	2.33852	5.9484	6.07682	7.52746	10.9274	5.5577
LOC_Os01g58220	487.978	191.577	146.474	416.474	174.394	121.733	142.146	179.192	136.383	133.03	189.107	156.973
LOC_Os01g58240	4.01398	2.96868	3.95696	3.0327	3.48713	4.5542	1.29826	1.338	0.991185	0.89621	0.901243	3.22062
LOC_Os01g58280	0.338284	1.4627	1.70172	0.260295	0.743152	0.664721	2.48873	2.52731	1.54503	0.37078	0.998795	6.69795
LOC_Os01g58290	0.391322	0.412844	0.778869	0.50109	0.47918	0.415264	0.52246	0.473399	0.394539	0.501895	0.39289	0.986701
LOC_Os01g58310	13.4093	10.6897	6.90619	15.8866	9.92718	5.32455	20.4466	30.0907	15.6708	28.1509	58.3676	29.3186
LOC_Os01g58320	0	0	0.397252	0	0.0861782	0	0.062784	0.838795	0.815772	0	1.12095	3.58568
LOC_Os01g58335	0.399244	0.396238	0	0.439192	0.223592	0.0956868	9.48774	9.90989	9.17236	5.91313	9.94886	9.69405
LOC_Os01g58350	32.7568	6.45706	4.17194	42.5397	3.30855	3.97487	17.16	25.6	9.61507	5.90272	14.0498	26.9642
LOC_Os01g58390	45.2832	44.6296	52.0977	52.7924	42.4703	51.2384	17.6989	14.0561	18.9348	15.2134	18.3543	23.4312
LOC_Os01g58420	66.5355	5.83822	3.81464	50.5788	4.19769	3.77434	22.1999	15.9326	36.3681	15.1696	25.2504	43.765
LOC_Os01g58440	6.83561	1.45926	0.88196	5.08342	1.28933	1.25633	1.27285	1.22109	1.6947	0.943214	0.92887	1.48438
LOC_Os01g58444	2.99955	2.55637	2.78246	2.50972	2.78413	2.89948	6.36714	7.90851	7.708	9.10897	8.097	6.82274
LOC_Os01g58450	1.04334	0.383866	0.506882	1.11245	0.329032	0.781533	9.71506	11.0374	12.665	14.3251	15.6045	10.7881
LOC_Os01g58459	8.57778	4.76804	5.83592	9.19952	5.25441	5.70088	11.7234	14.051	14.3194	16.5943	16.9943	11.5782
LOC_Os01g58470	112.159	142.983	123.439	125.94	138.754	123.596	30.8711	24.5437	69.7196	47.5603	58.2531	74.9263
LOC_Os01g58500	0.504601	0.123587	0.165179	0.29318	0.0923838	0.160751	0.56626	0.66246	0.466257	0.11249	0.311477	1.2035
LOC_Os01g58510	0.280413	0.11666	0.118732	0.234565	0.056748	0.0575756	0.315497	0.884901	0.29779	0.153494	0.485671	0.802982
LOC_Os01g58520	0.545735	0.254829	0.182128	0.493861	0.249276	0.230637	0.675273	1.13736	0.73338	0.490322	0.572906	1.25356
LOC_Os01g58550	0.00855022	0	0	0.0921483	0	0	0.0892311	0.35102	0.0953881	1.07913	0.0735304	0.0937292
LOC_Os01g58630	7.33186	6.44476	5.87724	6.51017	6.35604	6.13976	1.56963	1.77236	1.47608	1.35998	1.25188	1.38626
LOC_Os01g58640	1.49093	0.695532	1.15024	0.816173	0.904993	1.90838	4.39605	5.38859	5.99398	6.25032	9.80976	4.56619
LOC_Os01g58680	1.78597	2.56804	1.83035	2.52887	3.29014	2.57921	1.31339	0.611255	1.35942	0.752174	1.07323	2.11499
LOC_Os01g58690	16.7838	21.1076	20.7952	18.0765	21.87	21.8672	6.60573	4.29815	6.05209	6.31552	6.24422	4.49105
LOC_Os01g58740	2.84754	1.63793	1.85092	1.95397	1.51165	1.61971	3.36214	4.51995	2.53347	3.51581	4.66974	2.7408
LOC_Os01g58754	4.1044	4.09285	5.01569	3.30381	5.13219	5.43415	1.68785	2.76784	1.75348	1.05155	1.304	1.63029
LOC_Os01g58790	26.421	20.2312	21.0087	28.3376	20.7378	22.8066	6.689	7.85744	9.51176	7.94373	8.72663	12.9608
LOC_Os01g58810	0.18906	0.229181	0.342189	0.225918	0.245788	0.307268	0.409615	0.374946	0.373579	0.198718	0.165358	0.210725
LOC_Os01g58890	306.406	1137.82	1052.04	291.979	1089.1	1092.9	116.019	164.822	73.6167	53.9336	52.7584	77.415
LOC_Os01g58910	0	0.0428495	0.0138406	0	0	0.0810123	0.08891	0.0847362	0.0879847	0.420638	0.0664708	0.107122
LOC_Os01g58970	0.0112946	0.170411	0.170223	0	0.138181	0.130073	0.0207258	0	0	0	0	0.010021
LOC_Os01g59000	9.75029	5.73535	9.75521	8.05947	6.70707	8.96402	1.63929	4.67534	2.47186	0.72869	1.76122	3.30399
LOC_Os01g59020	1.39129	0.274742	0.21496	1.17047	0.463745	0.260727	17.8178	14.2562	23.2514	21.0212	26.479	20.2718
LOC_Os01g59060	370.029	399.504	366.199	353.882	381.664	360.915	42.8093	26.4799	116.067	76.2336	75.5933	154.32
LOC_Os01g59080	533.629	762.725	717.851	593.84	769.087	680.617	207.285	104.709	257.68	206.716	193.291	238.536
LOC_Os01g59090	67.5882	133.356	144.262	79.9265	111.626	143.267	37.1029	12.8979	38.5777	39.939	28.9164	44.5659
LOC_Os01g59100	2.04443	1.95727	2.16483	2.23727	1.79435	1.44063	0.671793	1.10391	0.468753	0.380755	0.62359	0.999014
LOC_Os01g59110	0.973417	1.63911	1.52514	1.19206	1.47737	1.51255	3.29616	2.05646	2.22489	4.43031	3.48956	1.74613
LOC_Os01g59140	51.1388	19.7746	20.1778	36.6014	23.1322	25.3459	12.3653	12.1966	11.8093	9.25336	10.5822	12.8125
LOC_Os01g59150	2.36476	8.08434	7.7172	4.01253	8.39911	9.25027	1.99299	0.947384	0.513731	2.27169	0.537908	0.756258
LOC_Os01g59180	17.2692	3.26712	2.42041	10.4306	3.05748	2.59562	1.66506	2.63531	1.46882	1.45867	1.74778	2.15249
LOC_Os01g59190	11.0742	7.51173	6.82257	11.1685	7.54388	8.38845	0.567096	0.56899	0.865037	0.457822	0.453981	0.978448
LOC_Os01g59200	1.27558	0.0590811	0.0769508	0.440499	0.133819	0.112782	0	0	0.0149477	0	0	0.0626211
LOC_Os01g59265	3.20294	2.89122	2.30235	3.81179	2.82549	2.0568	0.628862	0.635565	0.60241	0.613144	0.528162	0.289454
LOC_Os01g59320	11.0502	7.32454	8.15791	10.8367	7.06009	9.02342	4.43214	5.30361	2.73472	1.77026	2.29694	2.99568
LOC_Os01g59350	0.760399	1.34594	2.01604	1.96016	1.61836	2.72384	14.2024	20.1399	15.1945	11.2451	14.4675	18.0154
LOC_Os01g59510	24.6905	52.1522	64.7286	23.6978	53.9451	71.5867	10.4915	9.74202	10.8704	5.92114	4.97449	14.5637
LOC_Os01g59520	2.64055	7.49332	8.40995	4.3303	8.07402	8.63708	4.53808	4.11547	2.83466	1.88451	1.80285	2.15614
LOC_Os01g59530	92.6762	326.524	319.868	62.5864	304.189	287.819	68.1805	89.9609	81.7753	59.2449	42.6639	51.281
LOC_Os01g59550	0.375868	0.61206	0.415809	0.577468	0.703535	0.861294	0.624826	0.909881	0.966074	0.700212	0.877368	0.778247
LOC_Os01g59580	0.697147	0.810693	1.16839	0.729354	1.22674	1.1945	0.259591	0.32264	0.285539	0.165428	0.218758	0.383288
LOC_Os01g59670	3.50778	1.33481	1.40924	3.03683	1.5203	1.47213	1.44171	2.42362	3.2435	1.84474	2.61609	3.8886
LOC_Os01g59680	0.703125	0	0.0161616	0.202195	0.0424976	0.0473346	0.241329	0.540886	0.0511604	0.112816	0.118909	0.0760856
LOC_Os01g59690	41.4962	5.19543	4.11073	29.1105	4.84679	4.03671	59.1713	55.339	38.4235	24.4857	25.4217	48.6814
LOC_Os01g59730	13.6485	13.4351	10.7253	12.803	11.5868	9.91123	3.94139	2.34487	2.0165	0.961726	1.66801	3.51667
LOC_Os01g59750	4.85336	7.06604	7.27523	8.42023	6.54416	7.47236	1.29722	1.09491	1.65604	1.83489	1.02463	1.43465
LOC_Os01g59760	2.81332	6.41217	8.88727	4.27349	7.73367	8.10535	2.55619	2.05662	0.896029	3.22184	1.65882	0.717988
LOC_Os01g59819	0.583019	0.0919683	0.0937926	0.512008	0.187845	0.143472	0.0868103	0.113041	0.0208435	0.197612	0.123689	0
LOC_Os01g59840	7.48818	2.37758	1.42103	7.52936	2.41923	2.0658	6.51437	6.97452	5.49944	4.88988	6.99324	11.8727
LOC_Os01g59850	18.9582	14.038	13.8873	21.7073	16.605	15.3464	55.7124	56.7932	51.4556	44.1316	47.367	54.1887
LOC_Os01g59860	21.2409	26.6137	27.9765	22.8412	29.0304	31.5424	6.60167	7.59849	4.90262	2.90859	3.97253	5.05639
LOC_Os01g59880	0.731873	0.263589	0.237678	0.303719	0.404903	0.272082	0.295171	0.255869	0.33244	0.195246	0.235982	0.351298
LOC_Os01g59890	3.40382	2.06929	2.08648	2.70897	2.23683	1.9845	0.287355	0.232121	0.256297	0.2001	0.343078	0.175564
LOC_Os01g59900	67.3496	16.1647	16.1483	51.3833	16.5826	14.5476	67.9088	61.501	39.3105	38.8856	50.3717	67.6325
LOC_Os01g59920	28.1217	27.53	31.8212	31.2385	30.543	39.1417	1.8931	1.49852	3.39979	1.94873	2.78569	5.61819
LOC_Os01g59970	109.552	35.1378	23.5746	52.729	35.4304	23.2922	77.9321	28.9974	68.4292	68.9837	60.6825	54.639
LOC_Os01g59980	20.1894	41.2812	44.4985	18.6795	37.5789	46.5635	17.9938	12.5395	13.3214	10.382	10.9238	16.2749
LOC_Os01g60000	1.41055	0.893682	0.901579	1.04381	0.974666	0.838096	0.177797	0.319351	0.249153	0.129208	0.21309	0.276643
LOC_Os01g60010	2.29647	1.93033	1.40335	1.77852	2.06074	1.46237	0.264526	0.154076	0.204918	0.066444	0.408882	0.202411
LOC_Os01g60020	47.9766	13.6489	3.40786	17.1176	5.34648	1.96883	10.8493	10.8676	3.89343	6.55735	16.0551	10.4097
LOC_Os01g60040	12.7498	7.81387	9.21535	10.7667	8.46844	9.90104	28.4175	32.2302	24.3462	26.8996	28.1708	21.9302
LOC_Os01g60060	0.467874	1.29496	1.22926	1.39755	1.41253	1.58982	0.519906	0.675872	0.701859	0.402449	0.4797	0.6478
LOC_Os01g60070	0.195589	0.771501	1.68495	1.65946	1.23993	1.4187	0	0.170906	0	0.256759	0.0899977	0.0848579
LOC_Os01g60110	14.4034	3.04337	2.6886	10.3886	2.47696	1.7302	22.6032	13.5296	20.4116	21.0874	28.8266	22.5947
LOC_Os01g60120	9.44717	9.92855	10.6507	9.28903	8.52179	11.1157	27.7861	31.5823	17.2969	27.1898	27.5359	14.842
LOC_Os01g60170	1.46928	3.41896	4.9929	3.14106	3.14602	5.41143	2.31526	6.08727	0.74081	1.54075	0.704292	0.805719
LOC_Os01g60190	79.1912	124.161	127.836	83.9709	110.087	120.363	36.6249	61.2144	44.189	25.4807	28.5042	40.2471
LOC_Os01g60200	12.2422	26.6103	29.655	20.2841	28.3801	34.8919	11.1281	17.5082	9.38273	11.5573	11.2278	9.4621
LOC_Os01g60230	12.2177	15.4978	17.1205	13.561	17.1297	19.4991	55.2353	61.5002	48.9527	46.4655	63.1577	47.2696
LOC_Os01g60250	2.75109	2.79483	2.56879	2.66325	2.74039	2.4724	0.963142	0.726607	0.968291	0.806973	0.600882	1.03823
LOC_Os01g60260	16.9316	12.8225	14.7525	13.4545	13.6526	15.8067	2.40966	3.62323	2.29949	1.96891	3.5286	2.01103
LOC_Os01g60280	39.1138	32.2165	42.3949	27.1071	33.6556	46.1844	21.7218	22.7904	10.9455	8.5863	8.7084	14.7202
LOC_Os01g60330	0.425951	0.651831	0.529652	0.444469	0.598712	0.741215	4.2898	2.60312	2.38361	2.83982	1.7736	1.67027
LOC_Os01g60420	3.57361	0.329165	0.377042	3.86131	0.305011	0.153548	4.15546	2.87129	5.31747	3.18518	4.75073	5.521
LOC_Os01g60430	1.39929	0.817732	0.666407	1.05025	0.89508	0.77165	0.235318	0.199833	0.249849	0.1821	0.20638	0.271845
LOC_Os01g60440	27.8738	20.6457	22.9243	31.6701	21.4506	22.4629	53.4949	58.2628	53.8775	49.5165	52.4313	52.4019
LOC_Os01g60450	0	0.0160093	0.0326656	0	0.0531015	0.0636647	0.198938	0.0128031	0.233719	0.126537	0.343366	0.270426
LOC_Os01g60490	0.630744	0.0864932	0.739676	0.231175	0	0.259132	0.0252061	0.136045	0.0925481	0	0.0943475	0.280213
LOC_Os01g60600	68.2996	0.520127	0.925625	80.458	0.0408896	0.397288	0.975253	0.582546	0.184419	0.464328	0.683767	3.65313
LOC_Os01g60640	1.27258	0.0240719	0.0710608	1.35184	0.0636089	0	0.978901	0.812892	0.449397	0.909348	1.08282	0.672015
LOC_Os01g60700	15.2375	12.5814	10.2964	11.9566	10.4198	9.92999	29.0269	24.7604	25.516	19.3825	24.6521	40.9359
LOC_Os01g60720	1.69971	6.17014	7.0115	2.03871	5.25548	9.20683	0.0870385	0.0419737	0.313963	0	0	0.13437
LOC_Os01g60730	7.8032	67.1997	83.9746	12.5231	69.0184	81.7784	6.29519	3.70449	5.81409	0.645708	0.821505	4.87208
LOC_Os01g60740	0	0.155232	0.378077	0.0413796	0.491291	4.28954	0	0	0.229697	0.0347968	0.259039	0.757692
LOC_Os01g60770	0.258681	0.122673	0.0522015	0.156247	0.23593	0.0340211	1.35309	1.54171	0.804514	12.458	1.87231	0.407733
LOC_Os01g60800	1.94199	0.407216	0.656406	0.781919	0.286775	0.623946	0.283282	0.22226	0.446593	0.130062	0.450918	0.26498
LOC_Os01g60810	0.0769401	0.827987	0.988276	0.365217	0.829037	0.947881	0.411855	0.235889	0.419152	0.81003	0.405362	0.22991
LOC_Os01g60830	2.32277	2.94397	1.55022	0.781189	3.97094	2.45846	140.412	59.6412	272.087	295.735	332.62	213.093
LOC_Os01g60850	4.39611	0.148892	0.230244	1.9999	0.323096	0.32957	0.274196	1.90114	0.321262	0.173066	0.316998	0.316013
LOC_Os01g60860	16.7292	1.2957	0.634433	9.7534	1.57481	0.782327	9.65792	11.6635	8.51891	3.7626	5.66051	8.62276
LOC_Os01g60870	8.42242	1.52155	1.33984	7.54014	1.60786	0.892416	0.955123	1.10621	0.869805	0.328859	0.226842	1.07694
LOC_Os01g60910	1.75889	1.90517	1.85645	1.60779	1.49364	2.15597	2.09204	2.3884	4.68802	4.48951	4.61876	3.73191
LOC_Os01g61010	4.87689	2.65073	4.50537	1.87271	2.51409	3.66903	10.7689	7.79622	13.0798	11.8182	15.5518	9.87687
LOC_Os01g61044	2.46937	0.683137	0.49293	1.94622	0.981443	1.93425	2.06979	4.24693	3.59735	2.62026	1.4263	3.5688
LOC_Os01g61070	30.3748	10.4113	20.6041	42.8378	17.2939	20.8003	22.9435	43.5236	14.6857	31.7206	31.5746	10.9153
LOC_Os01g61080	23.8981	6.95983	3.19983	35.8925	4.72376	1.93416	133.651	75.1187	81.8241	40.9478	125.221	97.3303
LOC_Os01g61120	0.650028	1.85535	3.06005	1.12134	1.77412	3.92108	157.313	131.63	161.314	146.835	140.39	139.265
LOC_Os01g61150	1.90976	1.24028	1.57601	1.64244	1.15757	1.53383	8.06376	7.76054	7.86793	5.48221	6.26431	10.2635
LOC_Os01g61160	0.0296235	0.0225637	0.0580652	0.0107876	0	0.0903157	0	0.184807	0.120266	0.0361075	0.108056	0.0921945
LOC_Os01g61170	33.4954	5.30612	4.90422	18.7216	5.92146	5.6472	1.47461	2.31708	2.18889	1.94463	2.16519	3.27831
LOC_Os01g61180	2.99024	3.41037	4.09994	3.96083	4.60782	4.26883	7.36137	11.2001	11.0057	9.04548	8.73912	9.28966
LOC_Os01g61190	0.916021	0.695769	0.95126	1.23664	1.10085	0.941357	1.72997	1.83777	2.12378	2.39213	1.86759	2.04067
LOC_Os01g61320	84.9372	107.523	98.042	75.4703	109.181	112.767	2.5273	2.3458	7.64311	2.73487	6.29393	11.3878
LOC_Os01g61330	0.141862	0.102913	0.196201	0.187825	0.178068	0.234373	0.451392	0.333457	0.286714	0.525376	0.69789	0.260396
LOC_Os01g61350	6.04205	5.66306	5.97127	6.12256	5.88749	6.64803	0.915654	0.587893	1.21676	0.777589	1.62243	1.13568
LOC_Os01g61380	1.06349	1.04773	0.911346	1.4629	1.04308	0.755746	1.9014	2.50875	2.19717	2.59014	4.21017	2.09498
LOC_Os01g61400	26.0722	25.6133	28.0174	26.1884	26.9409	26.486	144.622	149.621	184.928	166.437	148.929	168.354
LOC_Os01g61410	4.14794	3.98195	3.54355	4.73053	3.77025	3.56925	14.2525	14.8065	21.4226	20.9185	19.4064	22.1846
LOC_Os01g61440	19.8819	2.10976	1.80739	9.22731	2.06682	1.98836	3.7747	6.27319	7.06595	6.2526	6.99443	8.0915
LOC_Os01g61460	39.1999	9.91563	4.93829	27.3139	6.76891	4.19227	8.14375	11.952	9.18685	4.34175	8.06678	18.5617
LOC_Os01g61510	3.17202	0.677709	0.675818	2.29362	0.649621	0.503356	3.03098	2.32461	1.3334	1.35695	1.53494	3.64058
LOC_Os01g61590	16.9425	4.31168	4.42568	6.73995	4.33288	4.39025	5.46593	4.02	4.62374	4.82247	5.1385	5.8783
LOC_Os01g61610	12.4288	0.898836	0.280611	2.80587	0.443675	0.163553	2.39861	1.40589	0.417969	0.164933	0.179614	0.728406
LOC_Os01g61620	7.07652	4.07014	3.93009	6.43113	4.45705	4.11031	0.440918	0.381256	0.589925	0.150076	0.365091	2.5092
LOC_Os01g61630	6.31809	15.0466	16.6069	6.61484	13.9415	15.8235	2.48332	1.96723	1.81029	1.61856	1.68689	2.45145
LOC_Os01g61670	38.7195	25.5373	28.2762	39.0194	23.9561	27.5796	111.746	98.3252	121.94	127.705	138.383	111.773
LOC_Os01g61680	38.6176	6.75871	10.0507	23.2471	6.11821	9.90593	8.48097	13.5399	10.2519	6.41668	9.29858	14.5406
LOC_Os01g61690	5.1565	0.0830927	0.0208007	3.41391	0.0784791	0.0303595	0.246709	0.573991	0.224456	0.209052	0.677715	1.54132
LOC_Os01g61700	18.8656	1.31354	2.22949	10.3966	1.34685	2.03632	14.2401	8.57023	37.6486	27.152	37.7358	61.6591
LOC_Os01g61720	16.8515	12.4089	15.0751	18.5015	13.0876	14.808	45.2586	37.3225	46.5605	38.9946	44.7289	46.5274
LOC_Os01g61760	0.552875	0.836677	1.12108	0.401942	0.90198	1.24612	0.292489	0.438854	0.10021	0.196134	0.115569	0.0966242
LOC_Os01g61860	12.0867	9.90914	9.55748	12.5705	10.0392	10.2134	4.33803	5.59509	3.36214	2.57319	2.60306	3.31908
LOC_Os01g61880	0.181644	0.644951	0.572427	0.107472	0.632647	0.481583	0.214247	0.33595	0.246161	0.461798	0.328511	0.0614275
LOC_Os01g61920	34.2352	79.8697	84.6654	42.3863	96.4313	79.6806	23.7169	17.455	15.3958	17.2368	16.6045	10.4617
LOC_Os01g61940	0.720625	0.0257512	0.0597611	0.151914	0.0162856	0.00834514	0.351204	0.374304	0.168776	0.271269	0.131865	0.107552
LOC_Os01g61990	26.9115	11.9549	9.78922	22.9718	10.885	7.23589	13.1046	17.6499	9.18973	8.88273	13.9081	13.8937
LOC_Os01g62030	5.54048	1.83715	1.48681	2.12672	1.59614	1.35273	0.772046	0.855558	0.799699	0.225773	0.114927	0.593869
LOC_Os01g62060	76.9929	28.9986	33.0313	66.3551	42.5101	34.6667	31.3444	32.4927	37.2137	11.644	13.6353	39.3877
LOC_Os01g62070	58.2086	36.6512	29.786	67.5724	35.7151	30.0395	192.406	161.797	239.424	181.003	224.617	204.722
LOC_Os01g62120	1.5698	1.61996	1.45393	2.83141	3.08185	2.56731	3.11967	2.26858	7.11231	3.74876	3.93374	7.94078
LOC_Os01g62130	1.56993	0.644735	1.70219	1.12231	1.07562	1.42626	0.741045	0.792145	0.489618	0.770039	0.707964	1.64131
LOC_Os01g62180	3.27222	0	0	1.60029	0	0.125952	0	0	0	0	0	0.292134
LOC_Os01g62190	15.8402	0.133133	1.0678	6.1835	0.183088	0.372517	0.982471	2.69266	1.25826	0.464456	2.3016	3.98455
LOC_Os01g62200	1.53416	0.229507	0.186683	2.19646	0.369412	0.29968	0.0603056	0.267501	0.0784152	0.977239	0.0526727	0.207024
LOC_Os01g62210	37.9995	28.264	28.4966	32.518	24.2162	24.0427	10.8473	14.1777	7.13936	4.19787	6.03862	8.17941
LOC_Os01g62220	0.334469	0.0844028	0.189059	0.26631	0.294266	0.26812	0.0146714	0.0268292	0.0133559	0	0	0.0689504
LOC_Os01g62230	153.889	125.171	105.915	135.539	146.278	105.631	39.0021	46.8747	29.8506	38.6914	36.1399	27.7698
LOC_Os01g62260	0.0527201	0.0578858	0.0596903	0.0185073	0.10936	0.0387949	0.0314715	0.105662	0.442271	0.293846	0.689697	0.384623
LOC_Os01g62280	0	0	0	0.0850046	0	0	1.13359	0.415442	0.215281	0.353359	0	0.215618
LOC_Os01g62290	7.84581	1.51983	1.59051	14.468	2.23397	1.73974	13.8272	33.755	19.6381	60.4966	55.2563	13.8324
LOC_Os01g62310	0.115837	0	0.0187671	0.551034	0.0383762	0.0366804	0	0.0295502	0	0	0	0.0581894
LOC_Os01g62350	153.412	124.724	114.242	136.027	137.485	128.243	18.7628	24.0958	13.1918	9.22663	9.93936	14.0898
LOC_Os01g62360	19.2252	6.43497	3.97376	11.7223	11.246	7.06519	0.895065	2.55321	4.75394	1.34831	2.31616	3.47926
LOC_Os01g62370	9.28357	4.07747	2.97085	6.00169	3.77993	2.58789	1.57561	1.41797	2.72901	1.65088	1.78629	2.67985
LOC_Os01g62380	0.425019	0.257307	0.170674	0.266859	0.286911	0.273309	0.0623902	0.151162	0.153495	0.165554	0.103153	0.237446
LOC_Os01g62400	1.36735	0.38811	0.523473	0.451685	0.807501	1.08364	0	0	0.0525567	0	0	0
LOC_Os01g62430	24.5432	10.673	5.71429	36.4534	5.83859	2.08883	160.033	94.4057	51.5895	50.5921	130.07	56.5765
LOC_Os01g62460	72.5602	8.34862	8.02273	63.0031	7.88852	7.15375	85.5982	87.0847	117.201	71.6645	99.2129	155.039
LOC_Os01g62480	0.26504	0.102972	0.0912372	0.203347	0.0339961	0.0774087	0.00898211	0.00837048	0.035563	0.00865759	0	0.00858389
LOC_Os01g62490	0	0	0	0.0198203	0	0	0.0494178	0	0.0256158	0.700225	0.0879251	0.0900439
LOC_Os01g62500	2.67863	1.71496	1.71748	2.30546	2.57433	2.24895	0.900544	1.12744	0.573074	0.877657	0.587865	0.701742
LOC_Os01g62510	0.852878	0.189776	0.42404	0.149621	0.310145	0.150423	0.552533	0.790768	0.580108	0.747159	0.598462	0.149133
LOC_Os01g62540	5.22296	3.54671	2.38735	4.83061	2.9516	2.34863	1.6346	1.50907	0.976552	0.582602	0.993329	1.00599
LOC_Os01g62570	19.4262	14.1564	10.4438	14.5701	22.0567	22.3359	4.18729	3.76373	2.40257	1.09462	1.82811	2.3542
LOC_Os01g62600	0	0	0	0	0	0	0.0690733	0	0	0.613458	0	0.021679
LOC_Os01g62610	25.3917	7.84947	5.95952	8.38987	12.9048	12.4234	1.54423	4.79628	4.34523	3.29435	3.77028	4.94806
LOC_Os01g62630	0.489821	0.314043	0.253571	0.636447	0.213834	0.247069	6.84448	7.00593	3.53976	6.67384	4.98446	3.93926
LOC_Os01g62640	0.0270493	0.065394	0.0332135	0.102147	0.027785	0	1.1245	0.940906	0.368073	0.516782	0.266288	0.186138
LOC_Os01g62660	0.765602	0.148589	0.243082	0.647215	0.227513	0.152325	0.528012	0.459392	0.466992	0.464687	0.491815	0.407852
LOC_Os01g62670	6.42174	0.652727	1.06731	3.2266	0.591838	0.845652	1.7133	1.9289	1.37741	0.76495	1.7738	2.14974
LOC_Os01g62760	9.77248	5.87321	9.3803	6.7082	7.15953	12.3126	20.8584	33.2644	48.8038	50.7604	36.5657	18.1538
LOC_Os01g62770	0.0908047	0	0.0412239	0.0394036	0.0188108	0.0734104	0.553059	1.43114	0.513248	0.82005	0.748329	0.2332
LOC_Os01g62780	11.8172	7.52338	8.75432	8.96843	8.97457	10.1793	14.8793	22.4291	13.8138	17.1707	18.2049	11.8621
LOC_Os01g62800	1.78314	2.90864	4.62446	2.72689	3.67194	4.86994	1.75885	2.43815	1.13296	1.37452	1.42775	1.07694
LOC_Os01g62810	0.728268	0.220429	0.0829554	0.539511	0.139337	0.141627	53.4226	49.0068	38.8798	72.5112	75.9001	37.0433
LOC_Os01g62830	6.42295	14.1864	16.7843	23.7995	16.3432	13.1852	3.48876	5.3553	8.9312	3.04795	2.93894	4.47788
LOC_Os01g62840	37.5267	35.1025	39.6199	38.4856	33.3839	38.8399	149.203	93.497	230.966	278.343	279.264	196.14
LOC_Os01g62860	0.600455	0.525412	0.701651	0.770555	0.713652	0.499229	0.914528	0.849123	1.30292	2.22682	1.46691	1.00305
LOC_Os01g62870	58.3575	8.02987	9.06695	15.1616	9.46666	7.14734	10.0228	10.2989	30.4107	28.3492	30.623	25.4516
LOC_Os01g62880	22.4138	20.1256	19.5121	17.8368	19.0361	17.4112	3.23885	3.32301	4.66221	2.54155	2.79559	3.59415
LOC_Os01g62890	0.853831	0.837775	0.888834	0.863429	0.901045	0.652678	2.75032	3.19198	2.16947	3.59439	2.66569	2.0301
LOC_Os01g62900	2.25744	1.22148	0.857476	2.18556	1.34971	0.987245	2.59457	3.21652	5.26797	3.69858	4.36543	5.3104
LOC_Os01g62950	12.5961	0.519918	1.58161	12.9187	0.989948	1.47815	1.75399	1.84103	0.592414	0.951227	0.797539	1.72369
LOC_Os01g62970	18.0664	3.07552	1.52628	8.21574	2.73245	1.59835	7.67777	6.50257	7.16135	6.54053	5.86432	6.69052
LOC_Os01g62980	4.46082	4.57555	11.8418	2.04105	4.46197	4.71312	1.19297	1.18213	1.49413	4.17904	2.5007	0.470897
LOC_Os01g63010	2.21462	2.39077	2.75441	2.50209	3.1266	2.78864	0.740881	1.01215	2.28967	2.33914	1.67799	1.5791
LOC_Os01g63050	29.2496	13.4078	13.8386	16.4776	15.5413	15.6983	5.15199	2.9086	2.70176	3.5377	3.30986	3.00208
LOC_Os01g63060	168.773	12.1792	15.4268	122.301	12.4088	14.2612	19.1775	35.1818	16.0144	10.2986	19.8041	30.4246
LOC_Os01g63150	2.21515	2.80723	2.8348	1.87533	2.92214	3.04742	1.43275	1.40236	0.923533	0.724807	0.82207	0.936927
LOC_Os01g63160	2.10016	1.19517	0.88052	0.916573	0.906021	0.724858	0.159307	0.102636	0.0665522	0.105425	0.167322	0.174362
LOC_Os01g63180	0.637818	0.54231	1.74515	0.262686	0.268122	0.723367	1.59358	1.37906	0.69908	0.997005	0.512757	4.039
LOC_Os01g63190	0.700815	7.02184	3.57943	2.56121	3.95738	3.90736	8.51217	12.885	2.64077	9.80021	2.33257	2.43156
LOC_Os01g63210	1.03002	2.06902	5.07039	1.64864	6.01292	2.05831	26.0157	15.9753	58.2998	44.9204	46.2913	45.6538
LOC_Os01g63240	1.01887	0.827684	0.62789	1.48562	1.26868	0.953755	0.0418398	0.176381	0.524946	0.127754	0.187304	0.303636
LOC_Os01g63270	34.3253	107.606	104.947	41.9844	108.824	110.594	55.2319	45.2157	67.293	39.6584	39.5873	62.1762
LOC_Os01g63410	1.03379	1.35194	1.02829	0.731716	1.20276	1.5326	0	0.0378312	0	0	0	0
LOC_Os01g63444	0.750287	0.525689	0.498081	0.931215	0.553193	0.542893	0.31863	0.2302	0.708665	0.628896	1.02053	0.555381
LOC_Os01g63460	16.2877	7.21408	6.70235	14.2339	9.23665	7.07206	3.28599	2.5234	4.36764	2.93279	3.34156	4.64493
LOC_Os01g63470	28.5598	50.2259	49.3429	28.725	49.9244	50.3218	12.4573	12.8653	8.47311	9.04169	8.05737	11.3193
LOC_Os01g63480	1.56014	2.53214	1.46239	1.34831	1.64992	1.84209	2.63863	2.64978	5.03827	3.08629	2.21302	2.27073
LOC_Os01g63580	1.10703	0.228438	0.564072	0.990903	0.488492	0.454995	0.422676	0.233844	0.174996	0.212248	0.213562	0.18773
LOC_Os01g63620	29.3167	31.0354	29.327	19.886	27.3554	34.1469	4.91652	3.09953	4.64861	1.48633	3.01898	4.8941
LOC_Os01g63690	15.038	1.14749	0.838741	30.0236	0.962503	0.827686	61.3338	49.1566	38.7666	22.0573	30.3274	27.254
LOC_Os01g63780	12.343	19.416	18.9622	14.1033	19.5988	21.8476	4.50615	4.9278	3.46361	1.36926	2.0468	3.08284
LOC_Os01g63790	0.820634	1.3038	1.29668	1.03558	1.71993	1.20339	1.42531	2.13228	1.11704	0.514111	0.55253	1.63457
LOC_Os01g63810	2.09981	1.83206	1.84004	3.33258	2.33769	1.77846	3.47722	6.95846	5.69427	3.61103	4.48957	6.42575
LOC_Os01g63820	4.72329	2.98136	3.75564	4.59756	4.17901	4.30123	7.7629	10.7946	7.49446	7.21662	8.21594	9.08146
LOC_Os01g63830	3.7685	7.34512	7.10921	4.74448	6.68943	7.60979	0.875168	1.49695	1.13159	0.882125	0.89579	0.909906
LOC_Os01g63854	27.0032	9.09177	7.66836	19.3425	7.94951	5.24939	13.0019	13.4685	18.3802	13.2855	14.809	20.3322
LOC_Os01g63870	3.08967	11.8892	7.58314	7.79536	10.0227	8.02132	2.61719	1.8158	1.66204	1.2049	0.71786	1.65187
LOC_Os01g63880	1.51142	0.104444	0.21727	0.878453	0.140787	0.174248	0.142018	0.157305	0.149722	0.597622	0.149397	0.200118
LOC_Os01g63920	3.11419	0.588652	1.03536	3.24031	0.802746	0.627593	7.68601	10.2883	4.3845	1.44916	2.91146	6.03589
LOC_Os01g63930	17.2053	3.19047	1.11759	12.4338	1.58928	1.19088	7.55051	16.4383	5.80705	3.82356	6.29533	10.1075
LOC_Os01g63950	11.851	9.1429	9.5399	10.6261	8.44706	9.07234	2.91445	4.51406	2.66036	1.64276	1.66633	2.79181
LOC_Os01g63980	10.1801	1.08573	1.56547	2.50286	0.975806	1.01924	0.598441	1.42981	0.841192	0.680106	1.00046	1.10797
LOC_Os01g64000	0.024162	0.0126729	0	0.0258921	0.0285498	0	0.00969721	0.129883	0.0309774	0.0613932	0.0761556	0.219018
LOC_Os01g64020	0.0268928	0.129019	0.158277	0.117791	0.179537	0.187609	0.970644	1.77021	1.30382	0.709604	1.13852	1.29741
LOC_Os01g64100	4.56263	1.25969	1.29259	2.84246	2.51248	0.936149	1.13307	1.298	0.710434	1.8455	1.41439	0.796252
LOC_Os01g64110	35.5116	3.4972	1.05559	19.9549	5.79184	0.63597	24.3194	17.5951	9.25291	6.51812	14.9101	22.2349
LOC_Os01g64120	19.7873	6.66517	2.48857	11.7989	3.15001	1.16125	369.874	438.537	256.701	298.979	371.398	398.246
LOC_Os01g64140	4.78571	1.92169	1.59578	3.4842	3.01434	2.78398	0.631917	0.38139	0.218926	0.29983	0.131445	0.300846
LOC_Os01g64170	175.546	18.9282	17.7912	85.4037	15.9851	16.546	17.6275	19.7765	8.35487	7.33062	10.5944	14.8818
LOC_Os01g64190	5.16061	4.3898	4.19853	4.29484	4.04046	4.37604	1.6762	2.19671	1.35985	0.803746	1.01836	1.32913
LOC_Os01g64250	1.5113	0.649488	0.99444	1.51872	0.735884	0.751122	0.163655	0.0571968	0.258633	0.0807231	0.133619	0.0917023
LOC_Os01g64280	8.3506	4.4842	4.22701	7.72974	4.57302	4.49455	9.56045	12.9473	9.1891	7.85774	9.97584	8.59444
LOC_Os01g64300	8.36693	4.09158	4.35422	7.44862	3.58244	3.55971	1.87207	3.36087	2.66358	1.13883	1.63543	3.61765
LOC_Os01g64310	28.2966	3.21918	1.14192	57.6154	1.26264	0.527956	47.411	87.699	25.3952	7.15973	18.5647	65.1762
LOC_Os01g64330	0.239551	0.0354448	0.122803	0.297835	0.113202	0.0765681	0.0555838	0.0538415	0.0971209	0.0137654	0.0661187	0.0937764
LOC_Os01g64360	58.9757	3.22587	2.95364	73.1874	1.92077	1.92824	29.3872	61.3383	7.83922	8.36591	24.35	28.842
LOC_Os01g64440	23.3593	7.61729	8.97676	33.3163	4.51623	4.86688	15.0538	20.9964	9.22539	4.60231	10.5357	18.8473
LOC_Os01g64470	6.1291	1.33565	4.80258	12.1541	1.21011	1.4058	65.5857	46.814	30.4341	24.2516	56.7979	28.9077
LOC_Os01g64490	1.2224	1.13075	1.51848	1.33123	1.28555	1.64625	3.21398	1.6447	2.45893	3.6001	3.3356	2.17389
LOC_Os01g64520	56.5479	58.4465	59.045	58.5968	56.3578	58.0763	14.1477	23.2061	10.7674	8.03853	9.24628	10.0916
LOC_Os01g64540	7.57343	9.95594	5.93444	8.69135	8.03239	5.63009	1.96559	1.82939	1.97385	1.3116	1.79661	3.17626
LOC_Os01g64570	2.12896	0.450587	0.544741	0.790467	0.399885	0.396441	0.322281	0.250884	1.30501	0.481862	0.846882	0.935192
LOC_Os01g64630	311.202	138.825	116.804	289.646	142.659	107.48	207.514	356.971	245.958	201.725	236.104	304.718
LOC_Os01g64640	18.1509	6.95152	4.90139	15.2251	7.42001	4.17815	10.0967	5.57461	5.60625	7.45854	8.73413	6.32254
LOC_Os01g64660	63.4936	44.8967	25.6814	86.859	46.2175	19.8616	155.862	78.1586	203.019	216.043	192.083	184.95
LOC_Os01g64680	206.672	269.552	232.214	190.003	242.222	212.643	92.4201	77.3311	108.349	110.966	109.388	82.7865
LOC_Os01g64720	18.2707	22.4573	22.7921	25.1753	23.6148	23.1952	6.36724	9.10582	5.80115	3.08354	4.77892	5.47282
LOC_Os01g64730	85.117	10.5798	9.46627	53.7113	10.0163	9.84668	10.9141	17.3731	10.3564	9.82513	13.8481	11.8988
LOC_Os01g64760	50.1756	27.3078	30.6759	36.5957	24.9823	27.2961	9.93138	10.1994	7.87559	6.85229	8.09949	9.5854
LOC_Os01g64780	12.5554	6.60158	6.62319	17.1861	7.6518	6.59919	13.1326	14.662	13.0448	9.41248	9.87528	17.0429
LOC_Os01g64790	45.7528	2.80422	1.80082	18.4735	2.63997	1.16334	16.1986	9.45359	4.61108	4.74526	7.72333	7.94744
LOC_Os01g64880	0.267867	0.769507	1.60949	0.266572	1.25339	1.29345	0.543464	0.0407913	0.130324	0	0.0883677	0.0836627
LOC_Os01g64890	0.81234	1.06199	0.62409	0.60815	1.1559	0.739072	3.49333	5.72764	4.72074	3.39728	4.757	4.77078
LOC_Os01g64910	0.589484	0.130811	0.252309	0.0667819	0.207316	0.245226	0	0.0720702	0.274712	0.0205295	0.074681	0.164525
LOC_Os01g64920	1.22045	1.28163	1.63372	1.52756	1.71614	1.79779	4.02173	3.38225	2.46702	3.30673	3.24775	2.35633
LOC_Os01g64960	83.2399	109.955	105.882	67.433	120.937	136.312	335.231	107.393	560.726	769.78	461.906	455.691
LOC_Os01g64970	2.0652	2.01931	2.20863	2.05899	2.86004	2.78824	6.89255	10.1518	5.82253	9.40071	7.44259	4.83557
LOC_Os01g65000	2.82244	2.24297	3.15421	2.71234	2.17804	2.43964	2.91251	1.67736	5.32472	2.30444	2.56815	3.28135
LOC_Os01g65010	0.556642	1.06338	2.7471	0.615859	1.32721	2.53268	2.29172	2.48234	3.6761	3.7349	3.19665	1.69009
LOC_Os01g65030	2.049	2.71635	3.34047	1.92451	2.77707	3.36686	2.65856	3.2275	5.2419	4.58079	4.3075	3.93795
LOC_Os01g65060	1.994	0.15017	0.447	0.387183	0.31997	0.22383	0.150489	0.103607	0.182354	0.0843525	0.210807	0.277964
LOC_Os01g65080	68.1532	105.625	89.4517	78.2031	114.73	99.5945	307.563	342.008	351.91	314.944	356.869	347.5
LOC_Os01g65090	12.0715	7.44356	8.50405	6.84259	8.28877	7.7309	13.1072	14.49	7.60496	12.3897	11.7935	6.83689
LOC_Os01g65094	12.8987	19.0999	23.3298	12.4022	19.2786	24.093	6.30962	9.41813	6.89361	6.15854	7.04755	6.71218
LOC_Os01g65100	8.67954	23.1588	25.9199	15.5879	25.6094	25.2187	3.72228	4.67093	3.43588	1.65571	1.28846	1.89413
LOC_Os01g65110	0.0371777	0.0122484	0	0.255363	0.0104084	0	0.0106426	0.0183885	0.0100108	0.0290253	0	0
LOC_Os01g65130	0.835114	3.28743	4.05643	1.58584	3.93298	3.30393	0.00457143	0.017697	0.141355	0.00440627	0.00463337	0.0500513
LOC_Os01g65140	22.3909	58.683	67.9395	30.7668	66.2835	69.1541	0.0365512	0.0349808	0.890252	0.0175177	0.0368411	0.712818
LOC_Os01g65150	1.14373	8.61547	10.3765	1.83874	10.1194	11.0416	0	0.0206275	0.146101	0	0	0.11252
LOC_Os01g65169	8.2419	39.6363	38.6637	12.5214	42.405	40.3749	0.175683	0.258991	1.38971	0.0188475	0.0385507	1.15748
LOC_Os01g65200	12.1067	24.4159	27.0779	14.1175	27.5915	27.1075	2.42871	3.49169	2.59957	0.797808	1.21188	2.20897
LOC_Os01g65210	2.16595	2.40483	2.22065	1.73597	2.16588	2.33686	0.641224	0.645628	0.338822	0.893534	0.224816	0.284071
LOC_Os01g65260	12.4075	16.4104	11.7032	17.0903	12.7482	13.5296	35.8097	19.4186	79.3318	79.0899	72.7171	73.6769
LOC_Os01g65320	2.05322	3.29443	4.1226	2.8529	3.85875	4.30257	7.20019	6.27002	6.03369	7.94832	8.21623	4.67499
LOC_Os01g65350	28.6182	55.7268	52.9348	28.8205	58.2454	53.3303	15.0342	12.8147	15.5062	10.3023	10.8382	14.6883
LOC_Os01g65370	26.0319	3.89401	3.2791	17.8303	3.93093	2.3124	40.595	28.6336	21.7592	16.4492	26.0016	24.0603
LOC_Os01g65400	28.3101	32.7478	41.3932	28.9164	30.42	45.3505	7.71562	6.36864	13.7784	10.7266	12.5837	20.6366
LOC_Os01g65420	0.215208	3.16445	3.40305	0.334183	3.10527	3.73936	0.408095	0.350125	1.03437	0.0747087	0.0922172	0.637197
LOC_Os01g65460	1.16121	0.175016	0.0873546	0.653641	0.156654	0.151641	0.142125	0.16613	0.16271	0.213341	0.159833	0.131384
LOC_Os01g65480	0.53067	0.748412	0.974358	0.744269	0.661699	0.774294	0.177829	0.55716	0.402232	0.702809	0.472485	0.301122
LOC_Os01g65510	0.374475	0	0.0488386	0.179013	0.0310684	0.0158197	0.0127981	0.0624179	0.0125676	0.10091	0.0258371	0.203526
LOC_Os01g65520	43.8893	9.47743	9.98223	27.6219	6.78324	9.18188	8.99516	18.3441	6.31251	5.04478	9.46864	17.7318
LOC_Os01g65530	52.275	52.2156	61.9933	61.0257	50.2982	62.2477	9.19535	12.1656	6.73494	6.83894	7.78428	5.9775
LOC_Os01g65550	1.16012	2.51853	4.15308	1.22605	2.34114	4.65548	3.43005	3.97703	1.66743	2.59374	1.62348	2.13228
LOC_Os01g65560	14.5038	26.2565	24.6288	16.0033	27.4647	27.0619	1.60938	3.51139	1.10122	0.794699	1.27727	1.23345
LOC_Os01g65610	0.628374	0.34675	0.100448	0.683661	0.334712	0.251768	0.341951	0.275988	0.78554	0.38834	0.544029	0.556153
LOC_Os01g65630	0.0848881	7.57396	9.58548	0.375824	7.27683	9.93797	0.749692	0.214664	0.155609	0.117381	0.0519243	0.299837
LOC_Os01g65640	1.81302	1.78277	1.74854	1.91553	1.83076	2.30381	0.34213	0.37811	0.327818	0.270893	0.312966	0.370941
LOC_Os01g65650	2.12059	1.90777	1.14308	1.86746	2.00738	1.13439	3.08179	1.90238	7.33774	2.616	4.54621	9.14975
LOC_Os01g65660	0.0192448	0.0279741	0.112783	0.12893	0.0191423	0.0822101	0.777549	0.73057	0.47044	0.734311	0.282922	0.416487
LOC_Os01g65670	0.408565	0.264707	0.47258	0.359545	0.936429	0.485135	0.562925	1.38053	1.53292	0.976654	0.891922	1.11375
LOC_Os01g65680	13.3827	5.03386	5.31514	10.6442	4.82345	5.24823	3.19338	5.11109	5.17887	3.24335	3.88425	3.8323
LOC_Os01g65730	4.42685	4.07813	3.20835	4.55762	3.68849	3.60876	2.23207	2.32632	1.82858	0.777751	0.949609	2.73842
LOC_Os01g65780	7.97077	6.61647	3.36014	12.8757	5.78958	3.23023	24.5724	22.8848	16.7032	26.79	19.0293	20.2105
LOC_Os01g65790	4.32172	2.19604	2.55572	3.38617	2.91359	2.50836	1.53709	1.48431	1.00768	1.25387	0.678394	1.22736
LOC_Os01g65830	0.0681533	0	0	0.333786	0	0	0.0122114	0.0466887	0.0123906	0.0237779	0	0.132974
LOC_Os01g65840	0.722403	0.602327	0.595239	0.868606	0.760191	0.43402	0.0271424	0.0430231	0.0180647	0.0178964	0.0454758	0.0817733
LOC_Os01g65850	0.212243	0.333561	0.601493	0.392119	0.363786	0.605146	0.398341	0.552571	0.231477	0.221059	0.229673	0.0841358
LOC_Os01g65880	29.1614	82.1594	59.7958	38.2786	82.3235	57.427	7.39847	4.62069	11.7263	11.5817	10.7933	9.04306
LOC_Os01g65902	0	0	0.0218812	0.0202317	0	0	0.120797	0.13618	0.0855395	0.234998	0.0695975	0.403661
LOC_Os01g65904	10.2797	13.5923	10.6395	15.7097	14.1484	13.2459	3.69672	4.26863	9.10077	4.4673	4.17896	7.74298
LOC_Os01g65920	8.19915	25.6994	23.1525	10.4989	25.5693	22.7767	15.4662	12.6018	15.8576	12.2961	13.8943	12.5996
LOC_Os01g65950	3.62384	0.806612	0.618399	2.07208	0.682693	0.779471	0.195619	0.0820762	0.171989	0.19586	0.116008	0.423528
LOC_Os01g65986	22.1265	8.16779	7.74935	15.4369	7.89791	7.38874	32.7599	29.8823	30.1483	24.1426	30.6455	32.285
LOC_Os01g65992	0.277349	0.0249425	0.207378	0.281952	0.213534	0.0506022	0.8967	0.398598	0.556342	0.158862	0.236921	0.322501
LOC_Os01g66000	92.9415	115.998	91.118	114.727	104.83	77.0369	42.5913	20.0343	47.7589	34.7512	28.2861	46.3989
LOC_Os01g66010	5.5686	0.703098	0.494063	6.30606	1.01486	0.517697	0.302011	0.165669	0.371897	0.118889	0.0302845	0.291521
LOC_Os01g66020	0.788155	1.39795	0.98545	1.45787	1.86893	1.15956	8.90218	8.71235	8.14225	6.82071	5.78088	4.69054
LOC_Os01g66100	3.75725	0.784345	0.822487	2.84102	1.68503	1.60001	1.29005	2.28454	1.82629	1.75556	1.48327	0.687399
LOC_Os01g66110	29.2778	2.76856	3.64924	12.3067	5.47369	3.52265	1.62828	3.25576	1.32469	1.33794	1.06202	1.95265
LOC_Os01g66120	318.484	119.23	92.055	283.932	127.43	99.9691	337.244	520.631	268.752	183.974	266.928	315.152
LOC_Os01g66130	5.57046	1.2743	1.39478	5.6474	1.39748	1.10072	2.78923	4.53634	2.5298	0.962429	1.64244	5.23898
LOC_Os01g66140	5.32959	6.92024	6.83882	7.28328	7.49626	8.4018	11.722	12.1315	11.3673	10.5176	10.0729	10.5133
LOC_Os01g66150	31.2872	21.865	20.7668	20.6668	20.8021	23.901	45.7294	36.6239	38.8062	36.7	37.7547	31.5752
LOC_Os01g66160	0.31591	0.145662	0.307392	0.272517	0.202616	0.312581	1.06051	0.604746	0.646086	0.476445	0.799121	0.568137
LOC_Os01g66180	1.28292	6.01043	4.08889	3.11117	4.73115	3.74374	1.25706	0.967669	1.11611	0.934492	0.725526	1.00595
LOC_Os01g66190	14.7941	8.52754	11.5074	17.0735	9.44072	12.8989	19.0551	23.8411	17.3291	13.5097	14.7572	24.1724
LOC_Os01g66200	0.733852	0.403704	0.228675	0.630411	0.434032	0.325245	2.82685	2.22644	1.16375	4.34032	1.04826	0.823165
LOC_Os01g66240	3.68867	1.7442	2.12136	3.13449	2.28945	2.13371	13.7196	18.9956	16.4951	15.734	13.0397	16.5457
LOC_Os01g66250	0.157459	0.0260997	0.0680552	0.0753809	0.0928834	0.0414191	0.0727558	0.122956	0.0404725	0.00661222	0.0280007	0.251675
LOC_Os01g66260	0.746686	0.598485	0.436152	1.12718	0.38032	0.363723	0.187012	0.412995	0.0498573	0.0161264	0.506773	1.05741
LOC_Os01g66300	27.4819	34.3422	35.4019	30.5087	37.1901	39.2703	63.7743	53.3493	56.5654	53.601	65.1237	44.7459
LOC_Os01g66310	8.24687	10.2863	8.89771	10.5071	8.58904	8.77073	2.38737	1.12388	3.74813	1.82695	2.06526	4.56726
LOC_Os01g66320	51.4824	90.8911	88.4852	57.8994	93.643	90.2485	20.9312	18.46	19.3585	15.0256	16.3533	17.9982
LOC_Os01g66350	15.3545	9.03992	8.29182	11.9929	9.62069	9.22383	91.1606	68.4006	74.1351	83.668	86.9989	75.9612
LOC_Os01g66360	4.62811	11.0219	7.80499	5.55091	9.97	7.62124	5.26004	6.26646	10.8956	11.2692	8.71431	9.77762
LOC_Os01g66440	2.26911	2.09847	1.92737	3.8425	3.02563	2.20559	0.631767	0.781884	0.663443	0.194363	0.282367	0.213237
LOC_Os01g66490	2.48261	2.57989	2.33333	2.52651	2.49048	2.93247	4.78692	5.90722	4.00005	5.89108	6.41767	3.86751
LOC_Os01g66500	18.7762	32.5221	29.9147	17.5894	32.1847	31.1704	8.42867	10.4356	7.04372	4.17039	6.14707	8.11127
LOC_Os01g66510	2.80022	2.08392	2.06278	3.15799	2.61401	1.87698	5.4842	5.06368	4.69174	3.95877	4.94385	4.51556
LOC_Os01g66530	7.94129	0.470651	0.130652	4.52014	0.331558	0.101683	1.24407	1.01302	1.73724	0.587187	0.461526	2.31851
LOC_Os01g66544	10.1798	4.33001	2.40481	9.64421	4.43383	2.70363	15.0782	18.522	6.19057	8.90682	6.95345	6.38129
LOC_Os01g66590	1.313	0.156236	0.177028	0.520621	0.214476	0.101278	1.10296	0.677342	0.393854	0.645002	0.587158	0.439116
LOC_Os01g66600	36.961	43.3979	44.2158	41.5317	42.4071	49.1382	9.92241	9.22356	15.8505	14.0613	14.9542	22.0435
LOC_Os01g66610	3.42343	2.81988	3.17589	2.64554	2.80973	3.2342	3.23459	3.03646	1.51724	4.74625	2.69474	1.30893
LOC_Os01g66620	0.448216	2.13928	3.18693	0.912086	2.12292	3.36512	0.272132	0.367028	0.162966	0.576635	0.566349	0.434635
LOC_Os01g66640	0.0286629	0.0787362	0.427766	0.0103472	0.168679	0.232063	0.0485596	0.015398	0.00796288	0.00757403	0.0814351	0.0157063
LOC_Os01g66680	4.25873	8.0446	6.73375	9.9608	7.23208	6.61596	1.54736	1.90828	1.3361	1.97401	1.80165	1.50259
LOC_Os01g66710	0.313123	0.134104	0.154034	0	0.225715	0.149962	0	0.0450661	0.0616403	0.0745958	0.0458316	0.0594094
LOC_Os01g66720	0.962314	0.937454	0.95201	1.23158	1.20759	1.01651	1.68916	0.682398	2.07164	3.20492	2.57879	1.53738
LOC_Os01g66730	5.46184	4.37873	3.17223	4.90344	5.22234	4.52826	1.49143	0.90757	1.84966	0.938269	1.24697	1.88684
LOC_Os01g66760	9.21976	4.9478	2.83405	7.20503	3.70589	3.41576	6.01546	8.71878	7.4749	3.66732	7.43527	13.5547
LOC_Os01g66810	12.2607	19.7233	21.0803	16.8368	22.7477	23.0156	2.7529	3.24383	2.54093	2.15162	2.90075	2.69303
LOC_Os01g66820	1.19234	1.15649	1.35254	1.45754	1.03221	1.04174	0.317171	0.494334	0.563606	0.217898	0.323407	0.625536
LOC_Os01g66830	2.13543	3.42966	7.69692	3.21674	4.38778	7.93426	1.19838	2.78915	0.617069	1.39546	1.31983	1.01331
LOC_Os01g66840	87.438	5.31717	2.19796	43.0127	1.65308	1.20322	2.4909	2.5317	0.866788	0.698952	1.30667	3.09231
LOC_Os01g66850	6.40449	2.29173	2.67409	6.82399	2.06627	2.18385	131.104	141.365	147.405	123.09	148.453	154.46
LOC_Os01g66860	31.8652	1.05402	0.378457	40.214	0.72621	0.357942	10.0521	12.805	3.33469	2.15081	7.95903	31.9957
LOC_Os01g66870	0.00530668	0.00614321	0.0457238	0.00566697	0.00581149	0.0148392	0	0.00239189	0	0	0	0
LOC_Os01g66920	3.61727	2.88939	3.75983	2.78184	3.17719	3.5454	7.77226	7.24096	9.63908	7.5174	10.0367	7.91501
LOC_Os01g66930	0.554694	1.23996	2.3032	0.552391	2.06096	1.84952	0.103097	0.0955203	0.054899	0	0.0110201	0.0114349
LOC_Os01g66940	71.8488	29.2427	21.1299	74.0676	22.5266	17.7236	38.0008	42.8239	36.5253	35.134	43.7677	37.5634
LOC_Os01g66970	1.12225	2.68151	2.74066	1.69528	3.07559	2.94302	6.39753	6.05195	3.1211	7.7732	7.96578	1.82085
LOC_Os01g66980	151.651	153.816	124.129	161.342	152.703	120.862	31.835	20.8911	58.2586	53.5315	47.1151	66.4282
LOC_Os01g66990	0.934732	0.334621	0.212052	0.376986	0.237933	0.309656	3.71959	2.35121	2.46674	2.15207	4.08402	1.40721
LOC_Os01g67090	0.453422	0.550442	0.603767	0.674092	0.617766	0.587059	0.422158	0.579237	0.152318	0.459534	0.202501	0.353342
LOC_Os01g67100	0.145657	0.0813609	0.0742672	0.1646	0.107147	0.0421173	0.290357	0.332316	0.192043	0.0718421	0.113505	0.206872
LOC_Os01g67120	22.9612	75.405	54.3318	31.6269	61.8159	53.4991	312.388	278.306	356.261	394.567	333.823	313.895
LOC_Os01g67200	0.816708	2.52656	1.35655	0.51889	1.93121	1.84854	1.15594	0.75662	0.93464	2.1002	1.94807	0.500803
LOC_Os01g67240	0.389088	0.278944	0.303121	0.513198	0.305944	0.322113	0.186741	0.227704	0.219737	0.470279	0.205636	0.31303
LOC_Os01g67260	0.452695	0.727084	0.313725	0.255599	0.701605	0.762347	0.15053	0.024586	0.0250942	0.0733337	0.0497879	0.0258311
LOC_Os01g67310	0.713494	1.38164	1.34071	1.22425	1.33218	1.41352	1.68011	1.12463	0.871596	1.09511	1.24887	0.649011
LOC_Os01g67314	0.307276	0.39441	0.522975	0.476383	0.654051	0.890145	0.0715153	0.0337079	0	0	0	0
LOC_Os01g67320	6.69296	6.10795	5.45293	6.27048	8.28234	8.00849	592.373	767.363	497.922	697.197	530.146	264.326
LOC_Os01g67360	15.8013	45.0378	60.477	20.778	49.3112	65.6303	5.44451	6.5819	10.456	8.33466	6.45548	7.62723
LOC_Os01g67420	1.91331	0.941757	1.08358	1.21968	0.865693	0.972117	8.01779	7.11918	5.53542	6.64137	8.33933	4.70325
LOC_Os01g67480	242.614	46.8241	28.5857	184.356	42.4609	28.5138	53.5406	62.8194	75.8123	39.016	30.7312	59.5992
LOC_Os01g67490	16.5235	17.9281	16.0044	26.4114	18.0734	16.0279	27.8418	29.5683	37.1604	32.5727	27.3021	27.5582
LOC_Os01g67500	1.23205	1.20122	1.36043	1.13494	1.13836	1.50062	1.54686	1.97056	1.69776	2.32659	1.51934	2.72201
LOC_Os01g67510	14.4677	24.6439	21.2749	20.1873	26.4111	22.3315	2.4347	3.51633	2.67036	0.894195	1.76285	2.54602
LOC_Os01g67520	3.34999	2.93889	2.43709	3.1139	3.54173	3.07458	0.328467	0.376525	0.705559	0.172067	0.473586	0.490724
LOC_Os01g67530	40.8457	13.6228	10.7586	29.461	11.5335	10.9563	7.97994	7.61889	10.17	10.0174	12.5334	12.4287
LOC_Os01g67540	22.9595	5.96944	1.62338	15.4093	4.31654	2.44754	1.18532	1.83923	0.863896	1.09671	0.796251	3.81976
LOC_Os01g67550	0.76969	1.26962	1.28744	0.80107	1.6187	1.32496	0.25795	0.334683	1.32318	0.202452	0.33172	1.25463
LOC_Os01g67570	109.135	100.347	95.2603	112.286	109.013	102.293	7.50247	8.68535	28.0765	8.39929	18.4545	51.7629
LOC_Os01g67580	0.479909	0.455721	0.38639	0.52203	0.448957	0.406405	1.77587	1.65315	2.63861	1.89812	2.80446	2.55762
LOC_Os01g67600	10.2936	4.6606	5.2122	10.5024	4.14343	4.48209	6.01478	6.81825	5.91797	5.88844	9.80598	7.50536
LOC_Os01g67630	4.09374	0.292194	0.355279	2.66026	0.47574	0.256629	0.908262	0.449042	1.90105	1.46553	0.981376	1.15227
LOC_Os01g67720	8.50941	12.8362	14.6253	8.17091	14.201	15.3487	49.6876	35.7588	48.3607	52.2391	47.6612	46.0241
LOC_Os01g67730	16.9599	27.8574	29.4532	22.7856	34.2653	33.0961	9.77647	9.29993	12.3907	6.68563	8.93985	12.0227
LOC_Os01g67810	2.95452	1.35317	1.19071	9.38688	0.845631	0.612896	8.97085	9.86911	7.39797	8.00489	15.7954	10.0836
LOC_Os01g67820	1.1572	0.349379	0.623362	2.83364	0.186946	0.180936	1.25976	1.64736	1.20786	0.410771	1.7176	2.80798
LOC_Os01g67850	32.7095	33.6765	28.4813	22.8867	36.0242	29.4615	47.2585	55.1248	36.9336	71.5035	69.6538	31.4933
LOC_Os01g67870	1.22674	0.382456	0.697186	0.996349	0.51375	1.04014	10.0119	14.7302	6.85455	10.0036	8.26551	4.86654
LOC_Os01g67910	5.8519	2.88996	3.05703	4.81973	1.90781	2.15583	6.08052	6.47362	6.77559	5.38361	5.83966	4.9581
LOC_Os01g67950	7.85811	1.61123	0	7.93707	0.292341	0.0240849	3.35193	5.9666	1.50809	4.3558	1.6182	3.94263
LOC_Os01g68020	54.1108	90.6321	86.7156	54.2868	87.0063	98.2886	188.747	202.254	87.3591	56.5552	69.902	96.2131
LOC_Os01g68030	96.6401	105.695	101.483	121.068	106.108	91.7447	32.2856	39.3213	28.9796	29.642	28.3973	22.3323
LOC_Os01g68060	144.985	21.7746	18.2404	134.289	19.84	15.5933	44.7823	56.2206	28.368	17.2473	38.8733	65.8155
LOC_Os01g68104	5.16465	9.93957	12.5911	10.5618	13.4631	12.1217	2.88407	2.87967	1.29718	0.647126	1.28146	1.54283
LOC_Os01g68140	4.23171	5.05113	3.74204	6.00063	4.91236	3.44261	3.96982	8.80864	1.72367	1.99769	1.52594	1.46242
LOC_Os01g68160	20.3009	18.1552	23.2055	24.0431	20.2046	22.3983	5.86447	7.01869	6.64922	3.10885	4.02838	7.79916
LOC_Os01g68269	1.89559	4.10037	3.15666	3.72822	3.66791	2.06808	4.25265	5.65663	5.8789	7.67275	3.91325	6.09358
LOC_Os01g68290	0.903573	0.0397851	0.18905	0.560525	0.0360424	0.110372	0.0600986	0.115033	1.76863	0.382061	0.942109	1.65214
LOC_Os01g68300	1133.06	1016.12	1332.47	1351.25	1049.09	1114.86	129.194	222.069	338.295	165.215	198.584	212.576
LOC_Os01g68330	29.12	19.8496	20.4928	23.2744	19.856	21.2205	127.389	104.892	162.847	184.278	161.421	168.848
LOC_Os01g68450	134.808	174.335	162.039	162.265	163.111	166.964	373.977	216.636	456.993	448.487	405.01	403.501
LOC_Os01g68460	0.83127	1.74977	0.0874223	0.430155	0.111064	0.14164	0.541597	0.753353	0.0933434	0.113262	0.139234	0.114008
LOC_Os01g68470	0.704971	0.518625	0.361819	0.334084	0.455356	0.226867	0.499405	0.689663	0.329157	0.300194	0.312077	1.15601
LOC_Os01g68480	5.39332	17.7504	18.3053	4.52752	15.9193	21.5901	2.32555	2.62928	2.81604	2.94307	1.91457	2.10867
LOC_Os01g68524	1.41912	1.0557	0.815796	1.03364	1.32047	1.52586	0.392131	0.345105	0.28645	0.0935297	0.166075	0.349167
LOC_Os01g68545	10.5643	11.5072	11.7872	10.5386	12.1635	11.4926	1.42075	1.37634	1.96815	1.21741	1.31932	1.68261
LOC_Os01g68560	0.160067	0.219851	0.133774	0.129764	0.201956	0.130279	0	0	0.019503	0.0281818	0.0193348	0.0791242
LOC_Os01g68570	0.597409	0.170359	0.25417	1.05249	0.327961	0.110112	0.132481	0.174068	0.360211	0.219997	0.180518	0.265824
LOC_Os01g68610	0.386748	0.265424	0.291666	0.27303	0.299119	0.180186	0.0195141	0.0810628	0.0421006	0.102236	0.148937	0.244314
LOC_Os01g68650	2.37803	0.79557	0.083814	2.52021	0.593626	0.327361	11.451	24.1913	4.72129	12.3546	7.14619	3.63468
LOC_Os01g68670	1.25959	0.633599	0.686095	1.44936	1.31201	1.13146	4.36079	3.22872	7.4292	3.39893	5.75484	7.49301
LOC_Os01g68680	5.35998	4.09664	4.11056	7.92761	3.68205	4.80175	15.4423	14.123	24.0752	14.1534	17.4373	26.0868
LOC_Os01g68730	0.0128702	0	0.0158452	0	0.0151146	0	0.427607	0.520048	0.36491	0.0244011	0.191481	0.772031
LOC_Os01g68740	0.448174	0.48326	1.22228	0.527448	0.535721	0.833166	6.24527	7.30839	5.29081	1.07272	3.25672	8.505
LOC_Os01g68770	55.1042	48.8091	62.1455	47.3507	51.8048	65.2916	89.1845	136.166	119.513	107.344	70.8785	101.533
LOC_Os01g68790	159.947	413.922	403.54	158.025	374.936	385.127	2.44344	4.0354	7.89459	0.982099	1.83244	7.07098
LOC_Os01g68800	14.8033	25.2921	30.292	18.1699	25.0636	27.4224	1.43486	1.41846	1.09078	0.463254	0.768731	0.820069
LOC_Os01g68830	1.21157	2.86062	3.1747	2.16065	2.3838	2.68259	10.2082	8.48062	8.06974	7.45079	6.14727	7.00087
LOC_Os01g68840	3.65311	10.4893	10.0325	8.31935	9.81922	10.9184	0.289126	0.621561	0.545151	0.0822944	0.274057	0.556987
LOC_Os01g68860	16.8718	19.5819	17.1819	22.1671	19.6105	15.6691	72.9568	38.3761	65.0548	77.8244	55.3002	69.0068
LOC_Os01g68870	0.96748	0.95723	1.01581	1.80077	1.16437	1.01147	1.25894	1.41627	2.62127	1.56349	2.08181	2.58953
LOC_Os01g68890	0.307521	0.139919	0.0581136	0.0754144	0.12152	0.189166	0.0143104	0.0581437	0	0.287117	0	0.0160089
LOC_Os01g68940	119.461	82.6191	95.7323	114.913	94.5548	95.0757	28.8688	34.402	34.3043	25.2973	24.7514	27.3635
LOC_Os01g68960	0.314759	0.346588	0.71812	0.499315	0.553771	0.781354	1.19332	3.71799	2.32086	3.12846	3.94321	1.43222
LOC_Os01g69010	0.0354054	0.263468	0.138677	0	0.179689	0.0404146	0.215674	0.266702	0.209089	0.161465	0.0887958	0.187348
LOC_Os01g69030	5.21945	3.22462	2.48053	6.27276	3.51459	3.13986	93.0615	76.8215	89.2944	122.942	104.539	69.9073
LOC_Os01g69070	5.0586	15.0525	14.7235	7.3279	17.574	10.6904	27.3837	17.8883	49.2516	30.6229	35.6321	37.8951
LOC_Os01g69080	46.7136	72.7952	53.5293	72.6089	68.4117	57.611	128.696	114.615	171.26	188.383	174.445	179.609
LOC_Os01g69120	131.729	128.336	139.966	111.779	132.754	152.504	17.6793	13.2331	42.2871	21.497	27.9041	59.1021
LOC_Os01g69140	0.193714	0.355355	0.149001	0.249558	0.0960566	0.103029	0.953358	0.962352	0.387831	0.492807	1.00989	0.529382
LOC_Os01g69190	0.0649999	0.0356703	0.177114	0.179213	0	0.0859815	0.070255	0.17507	0.140969	0.191901	0.2637	0.167346
LOC_Os01g69200	0.456702	0.953838	1.76416	1.03083	1.03758	2.22338	2.0983	2.31402	2.14059	4.30792	3.23638	0.529418
LOC_Os01g69220	4.2361	7.0322	6.89262	6.90367	7.1672	7.3229	16.1887	11.09	15.8176	15.5326	16.0734	13.5481
LOC_Os01g69250	35.785	43.2115	45.0396	50.6284	43.6982	49.0879	10.7728	14.8652	11.596	6.71612	8.73794	11.1014
LOC_Os01g69270	17.4164	9.06833	7.40544	10.0768	7.45872	7.09704	16.2576	11.0989	19.7617	26.4474	21.5922	14.6639
LOC_Os01g69830	2.93063	5.89516	4.60663	3.00709	5.39098	5.35101	1.82293	1.4005	2.98133	1.52068	1.72186	2.05308
LOC_Os01g69840	101.762	844.852	744.94	158.277	892.063	682.287	2.95038	1.35012	28.2519	1.0372	0.912942	14.4875
LOC_Os01g69870	11.151	8.13048	8.66286	7.30232	9.39158	7.39497	9.34841	16.5112	8.2637	3.16785	3.02589	4.62058
LOC_Os01g69930	0.0591423	0.0744642	0.189983	0.0244209	0.11258	0.184856	0.0525599	0.0128882	0.00662085	0.0253172	0.0132442	0.0126764
LOC_Os01g69950	181.235	185.117	166.959	187.148	185.081	158.409	34.6922	18.4217	90.6908	61.7671	60.6895	105.266
LOC_Os01g69960	0.744889	3.87397	2.72236	2.8737	4.45743	2.07463	0.420153	0.364877	0.329526	1.04975	1.09523	0.206828
LOC_Os01g70010	82.2083	71.1909	67.0322	87.8268	67.3635	61.0415	22.0338	24.8099	21.6865	13.5099	18.9749	21.7172
LOC_Os01g70080	4.9003	3.08838	2.99331	3.48726	2.68099	2.64723	1.50915	2.52083	1.2199	0.533754	0.993202	2.60333
LOC_Os01g70090	17.5865	23.1688	27.7235	17.3409	25.6101	29.4051	8.32242	12.0924	7.76177	6.20918	8.38398	8.54924
LOC_Os01g70100	0.341098	0.52256	0.754678	0.475668	0.731439	0.646771	0.170216	0.167679	0.232468	0.368216	0.133304	0.140498
LOC_Os01g70110	14.2925	12.0335	10.5814	12.7138	9.919	9.69098	3.3431	3.51802	5.10747	6.22984	5.5942	4.35312
LOC_Os01g70130	19.0726	4.2113	5.07619	10.7377	4.89761	4.11657	8.61761	8.97399	7.16795	4.29836	7.46544	13.6917
LOC_Os01g70180	0.512015	0.397714	0.424259	0.307261	0.296986	0.240408	0.618698	0.638489	0.569064	0.656838	0.622362	0.545204
LOC_Os01g70220	2.15956	3.01098	2.38097	2.76863	2.89691	3.45183	1.07322	1.11174	0.686603	0.501431	0.683569	0.730493
LOC_Os01g70240	13.2578	9.43962	12.1337	15.4684	17.2061	14.4285	1.48136	2.73321	0.576012	3.29006	1.19772	1.51805
LOC_Os01g70260	2.17816	1.85899	1.90161	2.24108	1.99569	2.11373	0.629688	0.45188	2.67182	1.71768	1.69187	2.93759
LOC_Os01g70310	18.2215	5.41677	7.33399	20.6846	4.64982	6.48814	16.5939	13.3075	15.7903	15.0101	14.6184	15.9506
LOC_Os01g70390	0.396807	0.972996	0.803313	0.851094	0.990922	0.893466	0.131891	0.175107	0.149687	0.201895	0.0938547	0.272196
LOC_Os01g70400	20.7662	43.9435	35.0595	32.4122	38.9865	31.4392	8.55241	9.66316	17.9918	13.0503	10.7764	16.5407
LOC_Os01g70460	24.8724	25.3883	26.1619	28.6964	27.8808	28.866	3.51634	3.06243	7.99996	5.42126	6.08795	7.33209
LOC_Os01g70470	218.426	95.0526	96.1663	202.035	95.2056	86.3511	68.0933	72.8872	56.2761	42.1638	55.1431	71.7815
LOC_Os01g70480	3.82751	2.71919	3.15274	3.46897	3.31373	3.03681	0.0972691	0.164763	0.347895	0.0958576	0.149384	0.195756
LOC_Os01g70490	30.8255	16.1809	17.5589	21.6439	15.2963	14.9163	7.61166	11.3748	9.89053	5.27927	7.771	15.8821
LOC_Os01g70500	0.084873	0.0699325	0.143244	0.0715107	0.141657	0.19188	0.0548374	0.313155	0.142611	0.387409	0.276102	0.192976
LOC_Os01g70540	0.218122	0.814305	1.17343	0.309666	1.32914	1.1463	0.512939	0.827428	1.20758	0.785487	0.952834	0.740769
LOC_Os01g70550	8.7887	21.7898	26.7718	16.713	31.4458	32.1135	24.2546	29.5354	22.0995	21.7416	28.2993	16.0939
LOC_Os01g70570	16.2625	26.624	28.3366	16.8353	28.4596	27.0978	10.5266	13.9867	7.43537	5.2299	6.45498	7.44713
LOC_Os01g70580	16.7176	19.5721	22.663	16.5797	16.9223	22.131	6.31169	8.72136	5.23301	4.39766	4.85888	5.96442
LOC_Os01g70710	30.59	38.6811	80.8423	106.688	48.0784	77.7547	34.2356	44.9977	66.8259	42.3155	59.7348	65.6554
LOC_Os01g70720	0.0929743	0.00823959	0.0469629	0.0471348	0.00652897	0.0304204	0.168486	0.192636	0.0933523	0.115427	0.0816282	0.17533
LOC_Os01g70730	3.43132	7.11777	6.59325	4.2442	6.75113	6.33496	1.66569	1.39689	2.74913	3.17283	4.03909	1.8908
LOC_Os01g70770	22.5363	6.30025	3.4707	12.2446	3.42598	3.07434	10.5045	14.4899	8.07825	7.42819	9.73909	13.9692
LOC_Os01g70790	51.4417	18.9738	22.2305	69.9587	13.5016	16.3321	45.9394	44.8893	38.019	26.6429	56.8087	42.1019
LOC_Os01g70800	15.0925	7.20376	7.42355	15.4991	9.24533	7.92704	30.9558	24.5462	25.1548	26.7962	29.2495	27.5179
LOC_Os01g70810	8.97534	5.58539	5.53852	7.50198	5.91724	5.96979	17.4415	18.006	13.2593	11.7234	12.9776	14.6768
LOC_Os01g70820	173.311	3.6723	3.2975	138.849	2.97377	3.85503	36.8783	41.8014	44.034	66.7353	59.306	91.4512
LOC_Os01g70850	0.0798291	0.105828	0.173644	0.102496	0.364824	0.202225	0.217981	0.434419	0.8384	0.108061	0.278006	1.46179
LOC_Os01g70860	4.8768	3.0788	2.95298	2.95471	2.9499	3.02686	1.00851	0.847124	1.234	0.819812	0.652961	1.49029
LOC_Os01g70920	9.91544	10.6389	13.5587	12.0901	11.7441	12.8579	2.53964	4.02926	2.38455	1.27837	1.95266	1.70079
LOC_Os01g70950	7.72955	9.38862	9.22358	8.62733	10.3483	10.8466	21.6795	24.2672	30.9813	32.0117	29.6519	30.188
LOC_Os01g71050	13.5905	26.7469	28.2307	16.6683	26.5702	28.495	49.1777	42.6833	31.5928	36.9108	39.6983	28.3493
LOC_Os01g71090	0.343796	0.0129255	0	0.325713	0	0	0.0738154	0.282996	0.0102239	0.102043	0.0742668	0.031361
LOC_Os01g71106	2.24708	2.57784	2.5619	2.8355	2.89801	2.74046	5.65347	4.8542	5.34233	4.70674	5.3288	4.51721
LOC_Os01g71114	0.149208	0.100139	0.123965	0.188351	0.2939	0.175294	1.98436	1.98817	2.26713	1.69318	1.85731	2.06696
LOC_Os01g71180	1.40176	1.04462	0.978795	1.1057	1.08951	1.00999	0.241183	0.247407	0.593056	0.44574	0.919266	0.447196
LOC_Os01g71190	20.7466	20.1407	17.8618	23.7003	23.3463	20.2395	114.332	50.3671	145.857	200.902	142.428	156.25
LOC_Os01g71200	1.32606	1.47542	2.03967	2.25668	2.0629	2.02018	5.05442	5.03833	2.95492	4.1095	3.82514	2.90783
LOC_Os01g71210	0.12857	0.192433	0.142374	0.139737	0.0236724	0.22123	1.25276	0.892411	0.72254	1.80124	1.81611	0.334694
LOC_Os01g71262	18.9718	21.8128	27.6066	20.1738	21.4053	29.0662	8.93706	10.7968	8.28541	9.65307	9.03386	6.45921
LOC_Os01g71310	25.1563	7.3697	2.6198	15.3697	5.35263	2.7314	5.28113	4.13529	17.0924	25.7828	47.0216	19.738
LOC_Os01g71330	54.3618	81.1944	82.1226	60.3973	79.5683	83.5074	11.4676	9.08545	20.0038	18.2306	16.3595	20.9848
LOC_Os01g71340	2.11187	28.1284	21.3974	4.37506	11.2444	12.425	2.49982	9.06435	2.84634	2.45083	2.00898	8.83409
LOC_Os01g71350	22.3739	47.0471	34.8021	31.2227	36.6598	22.8918	5.29772	8.03504	4.9806	1.81014	2.63828	9.78795
LOC_Os01g71460	0.291998	0.640468	0.271095	0.188539	0.733045	0.575299	0.0497197	0	0.0383781	0.0121522	0.0255571	0.0124127
LOC_Os01g71474	1.11628	0.48869	0.65336	0.259088	1.66674	1.81079	0	0.0254553	0.0519531	0.0126891	0.210258	0.207462
LOC_Os01g71540	0	0	0	0	0	0.770999	0	0	0	0	0	0
LOC_Os01g71590	0	0	0	0	0	0.14496	0	0	0	0	0	0
LOC_Os01g71620	0	0	0	0	0	1.71995	0	0	0	0	0	0
LOC_Os01g71624	0	0	0	0	0	0.326177	0	0	0	0	0	0
LOC_Os01g71630	0	0	0	0.0629948	0	58.3006	0	0	0	0	0	0
LOC_Os01g71670	0.341893	0.124778	0.297766	0.694361	0.690907	0.561687	0.822336	1.459	0.400776	1.59784	0.920134	0.205788
LOC_Os01g71680	0.0238378	0	0.116014	0.0445201	0.0194002	0.0226062	0.0896672	0.160637	0.5006	0.0904756	0.558188	0.252454
LOC_Os01g71710	1.09325	2.55696	3.71835	0.53742	3.36748	4.53612	0.860357	0.528449	0.772023	0.165609	0.373006	0.569346
LOC_Os01g71720	31.3941	99.4002	102.809	37.8458	103.201	99.1298	19.8497	17.0016	9.12137	9.01874	10.4653	6.68688
LOC_Os01g71740	1.10769	0.494968	0.565115	0.474419	0.125506	0.160573	0.0101442	0.0530589	0.0551938	0	0.0330797	0.104282
LOC_Os01g71760	1.25251	0.728113	0.43313	0.459029	0.292976	0.165602	0.125406	0.22387	0.0615217	0.0363022	0.228921	0.878722
LOC_Os01g71790	30.3086	6.22648	4.61226	19.8376	4.8436	3.56973	2.11821	2.35172	2.32254	1.72918	1.73818	2.91804
LOC_Os01g71800	2.35582	0.29983	0.280831	1.39824	0.314305	0.209915	0.187252	0.0816463	0.137428	0	0.0173072	0.227078
LOC_Os01g71830	0	0	0	0	0	0	0.161046	0.523689	0.107778	0.0454873	0.109443	0.479225
LOC_Os01g71840	0	0.00289658	0.00888591	0.0061446	0	0.00288404	0.0272621	0.0549047	0.0466529	0.0114259	0.0466234	0.0346665
LOC_Os01g71930	0	0	0	1.12747	0	1.71684	0	0	0	0	0	0
LOC_Os01g71970	15.5671	7.39244	5.31937	8.36706	7.0454	4.65516	5.95352	6.54577	12.4305	9.57176	8.79428	12.1894
LOC_Os01g72000	7.64791	3.7022	3.35074	9.45163	3.47905	2.97157	13.9727	12.8867	11.4505	4.69147	11.2308	22.4765
LOC_Os01g72009	447.539	247.719	317.531	330.852	254.356	270.657	60.9944	71.8966	66.8949	42.2644	56.1361	83.4108
LOC_Os01g72049	7.83385	10.7758	10.9957	9.34245	11.7242	10.5619	2.63125	3.40206	2.27159	0.8004	1.55339	2.30193
LOC_Os01g72080	200.422	62.0333	52.7726	159.058	53.3699	44.2936	57.9578	56.4324	45.7046	44.4942	69.3982	63.5972
LOC_Os01g72090	23.5879	27.8097	25.1063	30.1293	31.0063	27.9404	7.78319	8.87683	12.3469	10.0342	10.6013	14.1124
LOC_Os01g72100	29.5093	22.5088	26.0831	76.579	18.004	24.3156	22.1471	32.2625	36.0389	29.5195	42.5276	59.0578
LOC_Os01g72120	28.6774	3.0124	8.42126	10.9745	3.00996	5.79337	0.421021	0.986762	1.05876	0.399227	0.962308	1.24697
LOC_Os01g72130	121.723	15.6056	33.8147	81.1931	13.3827	22.9338	2.6464	4.74317	4.45078	2.3999	3.83077	9.48441
LOC_Os01g72140	0.0984735	0.018579	0.170444	0.0942723	0.228783	0.0551819	0	0.028609	0.495565	0.0293114	0	3.56384
LOC_Os01g72150	0.073933	0.193755	1.11762	0.0793782	1.22165	0.190151	0.145526	0.0857156	0.241945	0	0.0447326	2.05029
LOC_Os01g72170	16.8382	12.4168	12.2176	13.9904	15.6837	10.7941	2.3581	5.78599	2.9513	1.68488	2.34269	3.37351
LOC_Os01g72205	100.759	109.407	104.687	107.233	118.788	103.313	51.4547	27.092	67.4615	63.0279	61.2511	68.8904
LOC_Os01g72220	7.80213	6.54943	6.81004	10.4393	8.09622	7.25328	16.8074	20.5885	14.1468	12.1919	14.4815	15.5179
LOC_Os01g72230	0.0230234	0.0396289	0.105862	0.0405381	0.0379805	0.0386053	1.10393	0.716777	0.441458	1.3629	0.522488	0.247019
LOC_Os01g72240	14.3787	23.7897	20.7174	17.7092	24.1521	21.7071	5.22319	7.4059	3.39149	1.79704	2.6119	3.64128
LOC_Os01g72270	0	0	0	0	0	0	0.985817	10.2543	5.28681	2.83529	5.49485	11.1255
LOC_Os01g72300	0	0	0	0.0191539	0	0	0.0629414	0.0323375	0.163519	0.527018	0.0328774	0
LOC_Os01g72320	7.53067	10.771	10.8686	9.17784	9.83661	11.5484	19.0905	20.2412	14.5243	16.54	17.1799	12.4574
LOC_Os01g72330	18.0363	42.9201	16.8401	17.6072	35.4462	19.9971	18.3977	20.5934	48.9171	44.4148	74.1083	56.0684
LOC_Os01g72370	2.74417	0.9065	0.157542	14.8787	0.243392	0.380893	0.267905	0.952461	0.355312	0.0861691	0.224834	0.460702
LOC_Os01g72380	6.92751	3.53507	3.33679	8.79839	3.44944	2.28878	3.72781	4.90756	3.87425	2.84076	2.93073	5.06788
LOC_Os01g72390	0	0	0	0	0	0	0.108498	0.132746	0.18133	0.142029	0.225926	0.163863
LOC_Os01g72410	0	0	0	0	0	0	0.733372	1.011	0.752057	1.01645	0.916895	0.587468
LOC_Os01g72420	4.79892	1.97343	2.75585	2.79428	2.46079	2.7614	5.92176	5.67505	4.92439	7.78332	9.08961	3.69256
LOC_Os01g72430	38.7313	26.975	28.8483	36.0657	23.9354	26.4151	6.72266	8.51671	5.75361	7.71287	7.75479	4.63944
LOC_Os01g72460	25.1664	3.35018	2.08634	18.0141	2.7227	2.45967	4.5608	8.23042	9.8034	10.7927	14.3266	12.4162
LOC_Os01g72480	30.2201	11.4265	12.8032	25.8727	12.9969	11.6915	30.6391	29.0156	36.6087	36.2753	44.9162	35.4009
LOC_Os01g72490	33.3048	5.72023	4.69636	22.1638	5.38947	5.44152	3.23931	5.3289	6.96365	3.65513	8.27265	9.72556
LOC_Os01g72520	7.6461	1.81543	3.24745	3.22695	2.22461	3.34667	2.34919	2.2571	1.15144	2.53751	1.25632	0.800581
LOC_Os01g72530	33.7877	1.74312	7.3971	40.5623	1.3044	2.46057	8.78234	12.0796	9.37845	9.20136	18.2342	11.3411
LOC_Os01g72570	32.8377	4.1044	4.39402	22.0747	4.04956	5.09108	14.7851	23.2849	45.1627	21.7809	36.4311	58.0024
LOC_Os01g72600	3.08166	0.808913	0.407868	2.07995	0.572926	0.397394	2.14894	1.81543	1.0735	0.818393	1.07449	1.08604
LOC_Os01g72610	8.20694	5.41403	10.2164	10.5048	6.33255	11.0728	18.3404	24.3416	13.3077	9.88249	16.1062	16.478
LOC_Os01g72630	50.7085	26.6714	26.793	37.2782	29.7435	29.824	0.0115223	0.0489128	0	0	0.0124222	0.0364978
LOC_Os01g72650	0.120977	0.163919	0.0695578	0.10572	0.0544501	0.241118	0.407562	0.32664	0.314108	0.377257	0.211198	0.134125
LOC_Os01g72660	2.07664	1.88879	2.6217	1.8692	2.37418	2.55191	0.347417	0.113543	0.35055	0.384217	0.562966	0.64416
LOC_Os01g72690	28.8778	6.82247	6.50761	19.1916	5.71739	7.46758	26.5081	25.037	23.9713	24.6657	28.7418	27.7891
LOC_Os01g72710	0.913448	1.74233	1.29482	1.86985	1.5274	1.12403	0.227196	0.264606	0.302316	0.118461	0.0810828	0.348927
LOC_Os01g72730	0.221348	0.901121	1.37869	0.249687	0.769932	1.20023	0.168309	0.165393	0.029026	0	0	0.0282003
LOC_Os01g72780	3.44711	4.62377	5.30519	4.24951	5.00557	5.20093	4.34866	4.58197	2.40324	1.16237	1.6149	2.92908
LOC_Os01g72800	150.637	147.749	131.803	156.606	148.893	146.392	36.2563	31.4349	78.2536	55.2298	62.8203	85.5766
LOC_Os01g72810	0.0451767	0	0	0.0536432	0.0111962	0	0.126874	0.585911	0.203465	0.103569	0.428078	0.412835
LOC_Os01g72860	28.497	13.677	14.8782	20.9562	15.2922	16.0749	27.1728	30.9722	34.2001	26.4859	32.1689	37.7253
LOC_Os01g72880	6.2162	11.3542	10.5813	9.89564	12.6478	12.4897	5.34177	6.67841	4.99493	1.76859	3.07889	5.24024
LOC_Os01g72900	3.65437	0.528432	4.50541	2.30038	1.37754	2.41268	8.19036	6.8785	4.05292	1.85675	3.67191	8.24062
LOC_Os01g72910	1.373	0.388754	1.79633	1.54455	1.01457	1.81669	9.49889	5.49502	3.56843	1.44652	2.16949	10.9985
LOC_Os01g72930	0.985466	0.919356	0.963507	1.27864	0.902676	0.896241	0.357434	0.269195	0.16651	0.169119	0.183162	0.301193
LOC_Os01g72950	386.744	389.406	366.969	445.454	383.618	352.522	55.9035	34.2015	102.939	85.4365	66.8333	112.926
LOC_Os01g72970	7.69887	0.980156	0.930075	2.88947	0.875352	1.03799	0.530155	0.826372	1.10265	0.332169	0.88861	2.94293
LOC_Os01g73024	1.93039	1.8528	2.29752	2.08391	0.916718	1.77073	0.033749	0.180656	0.0624688	0.122808	0.126583	0
LOC_Os01g73070	0.00634137	0	0	0.00726198	0.013961	0.0228509	0.870848	0.191813	0.15514	1.42867	0.579661	0.517276
LOC_Os01g73110	0.505199	0.463331	0.580963	0.485407	0.383381	0.767567	0.80824	1.98968	1.44542	1.3961	1.1099	0.882651
LOC_Os01g73160	34.5178	22.2036	24.9603	32.6194	22.4655	21.9015	18.1789	17.0841	11.1072	6.69709	7.09022	12.7428
LOC_Os01g73170	24.6433	40.1439	39.7629	24.246	39.9646	30.2354	11.8281	22.5054	8.73227	7.70528	7.38624	7.72571
LOC_Os01g73200	10.5631	4.33033	0.290666	12.5253	0.509076	0.353336	3.32368	2.10962	0.672186	0.306562	0.465304	3.03711
LOC_Os01g73234	144.99	164.745	146.848	125.98	170.151	157.065	45.8489	40.843	56.1324	44.9635	52.0174	66.8985
LOC_Os01g73250	607.87	608.524	646.853	792.701	615.477	577.7	185.423	115.088	369.487	201.13	218.088	385.951
LOC_Os01g73280	1.99144	3.37895	2.59018	3.1692	4.00361	3.53532	1.45462	1.06262	3.03006	1.73785	2.69799	1.92804
LOC_Os01g73290	3.73375	5.72124	7.19949	8.16969	9.62266	7.08386	2.29852	1.87017	5.85115	3.55894	3.93891	4.03751
LOC_Os01g73310	2.9559	5.84175	5.6153	7.49967	5.78601	5.42295	2.27301	1.29375	2.51047	2.12774	1.52621	1.46401
LOC_Os01g73430	0.682103	1.04684	1.18193	1.05117	1.09818	1.21296	3.11475	2.16582	2.81179	4.35293	4.28614	2.1411
LOC_Os01g73450	163.647	226.201	251.218	165.945	234.188	258.777	68.2226	57.9714	103.172	82.5484	92.3215	105.313
LOC_Os01g73490	0.547367	1.09896	1.49222	0.650294	0.849057	0.81502	0.20579	0.48314	0.330524	0.142121	0.0852125	0.265551
LOC_Os01g73500	9.18354	4.38835	7.95613	5.45205	5.61581	4.69573	12.8222	11.3112	34.8518	15.1901	19.0569	31.4028
LOC_Os01g73540	56.779	72.135	75.253	59.7211	72.6192	67.5647	5.54865	5.23692	13.4433	12.9034	9.62325	10.7132
LOC_Os01g73550	18.7939	25.4316	23.1131	21.5041	24.0835	25.5656	8.35753	8.99289	4.80884	2.21344	3.90602	6.92419
LOC_Os01g73630	4.80459	1.31825	1.5347	3.01823	1.60068	1.01502	12.8484	11.9858	3.99059	4.26144	2.2125	2.33191
LOC_Os01g73670	8.63999	6.00965	7.80104	6.93047	6.64093	8.19299	5.17102	5.17406	3.53368	1.5912	1.72455	3.01925
LOC_Os01g73770	13.3073	0	0	11.8005	0	0	0.201245	0.346439	0	0	0	0
LOC_Os01g73780	66.6439	44.3569	52.7777	63.3137	44.6349	56.4572	4.56767	7.02914	9.97342	7.41723	8.32328	10.1703
LOC_Os01g73800	18.0565	25.6321	27.9856	19.5282	31.3721	34.3263	8.29653	8.50646	8.01412	6.13222	7.22923	8.38963
LOC_Os01g73830	2.73685	3.20146	2.55022	3.89108	4.06462	3.29595	1.01861	0.409316	0.930325	0.631018	0.519151	1.71934
LOC_Os01g73840	1.17484	1.17193	0.936388	1.61944	1.30769	1.20031	0.767152	0.406959	0.457764	0.292568	0.356453	0.388297
[truncated: 12,086 more rows]
